# Supplementary material for: The Quantum Nature of Drug-Receptor Interactions: Deuteration Changes Binding Affinities for Histamine Receptor Ligands
Source: PLoS One. 2016 May 9;11(5):e0154002. doi: 10.1371/journal.pone.0154002 (PMC4861267; doi:10.1371/journal.pone.0154002)
Supplement: S1 Table — (PDB) [file pone.0154002.s001.pdb]

CRYST1   93.727   93.727   93.727  90.00  90.00  90.00 P 1           1
ATOM      1  N   SER X   1      63.943  35.762  28.167  0.00  0.00            
ATOM      2  H1  SER X   1      64.108  36.624  28.666  0.00  0.00            
ATOM      3  H2  SER X   1      64.248  35.845  27.208  0.00  0.00            
ATOM      4  H3  SER X   1      64.425  34.956  28.540  0.00  0.00            
ATOM      5  CA  SER X   1      62.496  35.463  28.116  0.00  0.00            
ATOM      6  HA  SER X   1      62.253  34.503  27.661  0.00  0.00            
ATOM      7  CB  SER X   1      61.904  35.500  29.509  0.00  0.00            
ATOM      8  HB2 SER X   1      62.195  34.682  30.168  0.00  0.00            
ATOM      9  HB3 SER X   1      62.169  36.430  30.012  0.00  0.00            
ATOM     10  OG  SER X   1      60.514  35.440  29.530  0.00  0.00            
ATOM     11  HG  SER X   1      60.206  35.048  30.350  0.00  0.00            
ATOM     12  C   SER X   1      61.847  36.492  27.208  0.00  0.00            
ATOM     13  O   SER X   1      61.703  37.645  27.577  0.00  0.00            
ATOM     14  N   THR X   2      61.579  36.153  25.913  0.00  0.00            
ATOM     15  H   THR X   2      61.815  35.195  25.699  0.00  0.00            
ATOM     16  CA  THR X   2      60.874  36.879  24.859  0.00  0.00            
ATOM     17  HA  THR X   2      61.412  37.804  24.648  0.00  0.00            
ATOM     18  CB  THR X   2      60.706  35.979  23.568  0.00  0.00            
ATOM     19  HB  THR X   2      60.045  35.135  23.765  0.00  0.00            
ATOM     20  CG2 THR X   2      60.256  36.864  22.349  0.00  0.00            
ATOM     21 HG21 THR X   2      59.306  37.338  22.596  0.00  0.00            
ATOM     22 HG22 THR X   2      61.020  37.624  22.189  0.00  0.00            
ATOM     23 HG23 THR X   2      60.248  36.392  21.367  0.00  0.00            
ATOM     24  OG1 THR X   2      62.023  35.480  23.163  0.00  0.00            
ATOM     25  HG1 THR X   2      62.398  34.880  23.812  0.00  0.00            
ATOM     26  C   THR X   2      59.507  37.343  25.405  0.00  0.00            
ATOM     27  O   THR X   2      59.108  38.517  25.204  0.00  0.00            
ATOM     28  N   ALA X   3      58.731  36.528  26.174  0.00  0.00            
ATOM     29  H   ALA X   3      59.069  35.582  26.276  0.00  0.00            
ATOM     30  CA  ALA X   3      57.496  36.812  26.850  0.00  0.00            
ATOM     31  HA  ALA X   3      56.698  37.032  26.141  0.00  0.00            
ATOM     32  CB  ALA X   3      56.949  35.624  27.658  0.00  0.00            
ATOM     33  HB1 ALA X   3      56.511  34.873  27.001  0.00  0.00            
ATOM     34  HB2 ALA X   3      57.778  35.167  28.199  0.00  0.00            
ATOM     35  HB3 ALA X   3      56.152  35.884  28.355  0.00  0.00            
ATOM     36  C   ALA X   3      57.599  38.092  27.645  0.00  0.00            
ATOM     37  O   ALA X   3      56.810  39.035  27.545  0.00  0.00            
ATOM     38  N   CYS X   4      58.643  38.187  28.575  0.00  0.00            
ATOM     39  H   CYS X   4      59.183  37.337  28.644  0.00  0.00            
ATOM     40  CA  CYS X   4      58.853  39.434  29.347  0.00  0.00            
ATOM     41  HA  CYS X   4      57.946  39.771  29.848  0.00  0.00            
ATOM     42  CB  CYS X   4      59.972  39.147  30.361  0.00  0.00            
ATOM     43  HB2 CYS X   4      59.608  38.427  31.094  0.00  0.00            
ATOM     44  HB3 CYS X   4      60.871  38.639  30.010  0.00  0.00            
ATOM     45  SG  CYS X   4      60.616  40.610  31.284  0.00  0.00            
ATOM     46  HG  CYS X   4      59.602  40.907  32.102  0.00  0.00            
ATOM     47  C   CYS X   4      59.188  40.641  28.465  0.00  0.00            
ATOM     48  O   CYS X   4      58.555  41.619  28.720  0.00  0.00            
ATOM     49  N   LYS X   5      60.049  40.579  27.388  0.00  0.00            
ATOM     50  H   LYS X   5      60.471  39.679  27.208  0.00  0.00            
ATOM     51  CA  LYS X   5      60.415  41.759  26.616  0.00  0.00            
ATOM     52  HA  LYS X   5      60.895  42.407  27.350  0.00  0.00            
ATOM     53  CB  LYS X   5      61.506  41.409  25.527  0.00  0.00            
ATOM     54  HB2 LYS X   5      62.258  40.699  25.871  0.00  0.00            
ATOM     55  HB3 LYS X   5      60.956  40.943  24.709  0.00  0.00            
ATOM     56  CG  LYS X   5      62.030  42.678  24.972  0.00  0.00            
ATOM     57  HG2 LYS X   5      61.324  43.198  24.324  0.00  0.00            
ATOM     58  HG3 LYS X   5      62.280  43.407  25.743  0.00  0.00            
ATOM     59  CD  LYS X   5      63.405  42.476  24.285  0.00  0.00            
ATOM     60  HD2 LYS X   5      64.110  42.218  25.075  0.00  0.00            
ATOM     61  HD3 LYS X   5      63.229  41.749  23.492  0.00  0.00            
ATOM     62  CE  LYS X   5      63.820  43.841  23.764  0.00  0.00            
ATOM     63  HE2 LYS X   5      63.089  44.042  22.980  0.00  0.00            
ATOM     64  HE3 LYS X   5      63.737  44.584  24.557  0.00  0.00            
ATOM     65  NZ  LYS X   5      65.207  43.815  23.194  0.00  0.00            
ATOM     66  HZ1 LYS X   5      65.469  44.601  22.615  0.00  0.00            
ATOM     67  HZ2 LYS X   5      65.841  43.755  23.977  0.00  0.00            
ATOM     68  HZ3 LYS X   5      65.428  42.995  22.648  0.00  0.00            
ATOM     69  C   LYS X   5      59.141  42.360  25.937  0.00  0.00            
ATOM     70  O   LYS X   5      58.867  43.549  26.118  0.00  0.00            
ATOM     71  N   ILE X   6      58.368  41.501  25.236  0.00  0.00            
ATOM     72  H   ILE X   6      58.696  40.552  25.130  0.00  0.00            
ATOM     73  CA  ILE X   6      57.037  41.891  24.697  0.00  0.00            
ATOM     74  HA  ILE X   6      57.156  42.685  23.961  0.00  0.00            
ATOM     75  CB  ILE X   6      56.398  40.794  23.860  0.00  0.00            
ATOM     76  HB  ILE X   6      56.518  39.999  24.596  0.00  0.00            
ATOM     77  CG2 ILE X   6      54.953  40.903  23.414  0.00  0.00            
ATOM     78 HG21 ILE X   6      54.861  41.722  22.700  0.00  0.00            
ATOM     79 HG22 ILE X   6      54.713  40.010  22.837  0.00  0.00            
ATOM     80 HG23 ILE X   6      54.325  41.019  24.297  0.00  0.00            
ATOM     81  CG1 ILE X   6      57.309  40.533  22.632  0.00  0.00            
ATOM     82 HG12 ILE X   6      57.208  41.302  21.866  0.00  0.00            
ATOM     83 HG13 ILE X   6      58.344  40.417  22.955  0.00  0.00            
ATOM     84  CD1 ILE X   6      57.063  39.263  21.862  0.00  0.00            
ATOM     85 HD11 ILE X   6      56.992  38.338  22.435  0.00  0.00            
ATOM     86 HD12 ILE X   6      56.153  39.382  21.274  0.00  0.00            
ATOM     87 HD13 ILE X   6      57.765  39.095  21.045  0.00  0.00            
ATOM     88  C   ILE X   6      55.997  42.407  25.748  0.00  0.00            
ATOM     89  O   ILE X   6      55.243  43.332  25.418  0.00  0.00            
ATOM     90  N   THR X   7      55.953  41.871  26.931  0.00  0.00            
ATOM     91  H   THR X   7      56.413  41.010  27.191  0.00  0.00            
ATOM     92  CA  THR X   7      55.090  42.382  28.014  0.00  0.00            
ATOM     93  HA  THR X   7      54.060  42.503  27.677  0.00  0.00            
ATOM     94  CB  THR X   7      55.019  41.543  29.261  0.00  0.00            
ATOM     95  HB  THR X   7      55.990  41.676  29.739  0.00  0.00            
ATOM     96  CG2 THR X   7      53.986  42.061  30.269  0.00  0.00            
ATOM     97 HG21 THR X   7      54.069  43.102  30.581  0.00  0.00            
ATOM     98 HG22 THR X   7      53.007  42.021  29.792  0.00  0.00            
ATOM     99 HG23 THR X   7      53.852  41.406  31.130  0.00  0.00            
ATOM    100  OG1 THR X   7      54.520  40.207  28.974  0.00  0.00            
ATOM    101  HG1 THR X   7      55.337  39.716  28.859  0.00  0.00            
ATOM    102  C   THR X   7      55.682  43.768  28.372  0.00  0.00            
ATOM    103  O   THR X   7      54.936  44.778  28.434  0.00  0.00            
ATOM    104  N   ILE X   8      57.022  43.879  28.605  0.00  0.00            
ATOM    105  H   ILE X   8      57.548  43.020  28.684  0.00  0.00            
ATOM    106  CA  ILE X   8      57.570  45.139  29.109  0.00  0.00            
ATOM    107  HA  ILE X   8      56.953  45.426  29.960  0.00  0.00            
ATOM    108  CB  ILE X   8      59.026  44.877  29.714  0.00  0.00            
ATOM    109  HB  ILE X   8      59.684  44.419  28.975  0.00  0.00            
ATOM    110  CG2 ILE X   8      59.662  46.243  30.036  0.00  0.00            
ATOM    111 HG21 ILE X   8      58.847  46.762  30.541  0.00  0.00            
ATOM    112 HG22 ILE X   8      60.586  46.148  30.606  0.00  0.00            
ATOM    113 HG23 ILE X   8      59.903  46.686  29.070  0.00  0.00            
ATOM    114  CG1 ILE X   8      59.176  43.908  30.890  0.00  0.00            
ATOM    115 HG12 ILE X   8      58.964  42.853  30.714  0.00  0.00            
ATOM    116 HG13 ILE X   8      60.212  43.893  31.228  0.00  0.00            
ATOM    117  CD1 ILE X   8      58.359  44.296  32.083  0.00  0.00            
ATOM    118 HD11 ILE X   8      57.313  44.038  31.914  0.00  0.00            
ATOM    119 HD12 ILE X   8      58.518  43.535  32.846  0.00  0.00            
ATOM    120 HD13 ILE X   8      58.470  45.355  32.318  0.00  0.00            
ATOM    121  C   ILE X   8      57.516  46.311  28.169  0.00  0.00            
ATOM    122  O   ILE X   8      57.277  47.429  28.631  0.00  0.00            
ATOM    123  N   THR X   9      57.749  46.051  26.852  0.00  0.00            
ATOM    124  H   THR X   9      58.100  45.120  26.680  0.00  0.00            
ATOM    125  CA  THR X   9      57.732  47.053  25.865  0.00  0.00            
ATOM    126  HA  THR X   9      58.272  47.930  26.219  0.00  0.00            
ATOM    127  CB  THR X   9      58.344  46.455  24.542  0.00  0.00            
ATOM    128  HB  THR X   9      58.350  47.148  23.700  0.00  0.00            
ATOM    129  CG2 THR X   9      59.791  46.201  24.709  0.00  0.00            
ATOM    130 HG21 THR X   9      60.000  45.482  25.502  0.00  0.00            
ATOM    131 HG22 THR X   9      60.189  45.883  23.745  0.00  0.00            
ATOM    132 HG23 THR X   9      60.355  47.112  24.910  0.00  0.00            
ATOM    133  OG1 THR X   9      57.740  45.215  24.212  0.00  0.00            
ATOM    134  HG1 THR X   9      58.232  44.586  24.745  0.00  0.00            
ATOM    135  C   THR X   9      56.309  47.543  25.609  0.00  0.00            
ATOM    136  O   THR X   9      56.134  48.683  25.218  0.00  0.00            
ATOM    137  N   VAL X  10      55.230  46.738  25.842  0.00  0.00            
ATOM    138  H   VAL X  10      55.444  45.848  26.269  0.00  0.00            
ATOM    139  CA  VAL X  10      53.823  47.245  25.884  0.00  0.00            
ATOM    140  HA  VAL X  10      53.778  48.066  25.168  0.00  0.00            
ATOM    141  CB  VAL X  10      52.715  46.233  25.534  0.00  0.00            
ATOM    142  HB  VAL X  10      52.939  45.389  26.186  0.00  0.00            
ATOM    143  CG1 VAL X  10      51.253  46.613  25.670  0.00  0.00            
ATOM    144 HG11 VAL X  10      51.070  47.570  25.181  0.00  0.00            
ATOM    145 HG12 VAL X  10      50.577  45.815  25.363  0.00  0.00            
ATOM    146 HG13 VAL X  10      51.038  46.774  26.726  0.00  0.00            
ATOM    147  CG2 VAL X  10      52.974  45.928  24.054  0.00  0.00            
ATOM    148 HG21 VAL X  10      52.694  46.840  23.528  0.00  0.00            
ATOM    149 HG22 VAL X  10      54.048  45.816  23.903  0.00  0.00            
ATOM    150 HG23 VAL X  10      52.459  45.019  23.743  0.00  0.00            
ATOM    151  C   VAL X  10      53.432  47.930  27.249  0.00  0.00            
ATOM    152  O   VAL X  10      52.767  48.938  27.308  0.00  0.00            
ATOM    153  N   VAL X  11      53.931  47.428  28.420  0.00  0.00            
ATOM    154  H   VAL X  11      54.450  46.567  28.318  0.00  0.00            
ATOM    155  CA  VAL X  11      53.698  47.962  29.741  0.00  0.00            
ATOM    156  HA  VAL X  11      52.635  48.108  29.936  0.00  0.00            
ATOM    157  CB  VAL X  11      54.342  47.037  30.811  0.00  0.00            
ATOM    158  HB  VAL X  11      55.292  46.611  30.488  0.00  0.00            
ATOM    159  CG1 VAL X  11      54.688  47.751  32.107  0.00  0.00            
ATOM    160 HG11 VAL X  11      53.816  48.181  32.601  0.00  0.00            
ATOM    161 HG12 VAL X  11      55.244  47.046  32.725  0.00  0.00            
ATOM    162 HG13 VAL X  11      55.433  48.521  31.909  0.00  0.00            
ATOM    163  CG2 VAL X  11      53.432  45.822  31.163  0.00  0.00            
ATOM    164 HG21 VAL X  11      53.281  45.236  30.257  0.00  0.00            
ATOM    165 HG22 VAL X  11      53.964  45.170  31.856  0.00  0.00            
ATOM    166 HG23 VAL X  11      52.474  46.098  31.604  0.00  0.00            
ATOM    167  C   VAL X  11      54.212  49.402  29.865  0.00  0.00            
ATOM    168  O   VAL X  11      53.566  50.190  30.615  0.00  0.00            
ATOM    169  N   LEU X  12      55.370  49.637  29.303  0.00  0.00            
ATOM    170  H   LEU X  12      55.866  48.892  28.836  0.00  0.00            
ATOM    171  CA  LEU X  12      55.937  50.971  29.188  0.00  0.00            
ATOM    172  HA  LEU X  12      55.904  51.365  30.204  0.00  0.00            
ATOM    173  CB  LEU X  12      57.377  50.876  28.727  0.00  0.00            
ATOM    174  HB2 LEU X  12      57.402  50.200  27.872  0.00  0.00            
ATOM    175  HB3 LEU X  12      57.624  51.878  28.375  0.00  0.00            
ATOM    176  CG  LEU X  12      58.449  50.486  29.714  0.00  0.00            
ATOM    177  HG  LEU X  12      58.203  49.540  30.196  0.00  0.00            
ATOM    178  CD1 LEU X  12      59.771  50.257  28.941  0.00  0.00            
ATOM    179 HD11 LEU X  12      60.097  51.164  28.431  0.00  0.00            
ATOM    180 HD12 LEU X  12      60.401  49.916  29.762  0.00  0.00            
ATOM    181 HD13 LEU X  12      59.578  49.465  28.218  0.00  0.00            
ATOM    182  CD2 LEU X  12      58.708  51.556  30.760  0.00  0.00            
ATOM    183 HD21 LEU X  12      57.784  51.555  31.339  0.00  0.00            
ATOM    184 HD22 LEU X  12      59.523  51.233  31.408  0.00  0.00            
ATOM    185 HD23 LEU X  12      59.036  52.504  30.335  0.00  0.00            
ATOM    186  C   LEU X  12      55.099  51.942  28.358  0.00  0.00            
ATOM    187  O   LEU X  12      55.190  53.186  28.523  0.00  0.00            
ATOM    188  N   ALA X  13      54.215  51.410  27.458  0.00  0.00            
ATOM    189  H   ALA X  13      54.141  50.402  27.452  0.00  0.00            
ATOM    190  CA  ALA X  13      53.242  52.146  26.694  0.00  0.00            
ATOM    191  HA  ALA X  13      53.614  53.168  26.780  0.00  0.00            
ATOM    192  CB  ALA X  13      53.275  51.769  25.202  0.00  0.00            
ATOM    193  HB1 ALA X  13      52.858  50.781  25.008  0.00  0.00            
ATOM    194  HB2 ALA X  13      52.814  52.577  24.634  0.00  0.00            
ATOM    195  HB3 ALA X  13      54.304  51.609  24.880  0.00  0.00            
ATOM    196  C   ALA X  13      51.816  52.105  27.256  0.00  0.00            
ATOM    197  O   ALA X  13      51.034  52.987  26.885  0.00  0.00            
ATOM    198  N   VAL X  14      51.489  51.289  28.292  0.00  0.00            
ATOM    199  H   VAL X  14      52.163  50.550  28.429  0.00  0.00            
ATOM    200  CA  VAL X  14      50.115  51.032  28.677  0.00  0.00            
ATOM    201  HA  VAL X  14      49.457  51.842  28.363  0.00  0.00            
ATOM    202  CB  VAL X  14      49.647  49.641  28.079  0.00  0.00            
ATOM    203  HB  VAL X  14      50.365  48.852  28.306  0.00  0.00            
ATOM    204  CG1 VAL X  14      48.205  49.240  28.594  0.00  0.00            
ATOM    205 HG11 VAL X  14      47.466  50.041  28.609  0.00  0.00            
ATOM    206 HG12 VAL X  14      47.761  48.447  27.992  0.00  0.00            
ATOM    207 HG13 VAL X  14      48.247  48.703  29.541  0.00  0.00            
ATOM    208  CG2 VAL X  14      49.494  49.831  26.518  0.00  0.00            
ATOM    209 HG21 VAL X  14      49.093  48.890  26.141  0.00  0.00            
ATOM    210 HG22 VAL X  14      48.728  50.586  26.342  0.00  0.00            
ATOM    211 HG23 VAL X  14      50.477  49.875  26.049  0.00  0.00            
ATOM    212  C   VAL X  14      49.927  50.987  30.241  0.00  0.00            
ATOM    213  O   VAL X  14      49.345  51.882  30.847  0.00  0.00            
ATOM    214  N   LEU X  15      50.589  50.009  30.876  0.00  0.00            
ATOM    215  H   LEU X  15      51.034  49.287  30.328  0.00  0.00            
ATOM    216  CA  LEU X  15      50.061  49.633  32.206  0.00  0.00            
ATOM    217  HA  LEU X  15      48.988  49.472  32.111  0.00  0.00            
ATOM    218  CB  LEU X  15      50.513  48.246  32.669  0.00  0.00            
ATOM    219  HB2 LEU X  15      50.376  47.528  31.861  0.00  0.00            
ATOM    220  HB3 LEU X  15      51.599  48.248  32.762  0.00  0.00            
ATOM    221  CG  LEU X  15      49.711  47.779  33.971  0.00  0.00            
ATOM    222  HG  LEU X  15      50.005  48.372  34.837  0.00  0.00            
ATOM    223  CD1 LEU X  15      48.192  47.730  33.753  0.00  0.00            
ATOM    224 HD11 LEU X  15      48.088  47.466  32.701  0.00  0.00            
ATOM    225 HD12 LEU X  15      47.706  47.070  34.472  0.00  0.00            
ATOM    226 HD13 LEU X  15      47.681  48.643  34.057  0.00  0.00            
ATOM    227  CD2 LEU X  15      50.267  46.378  34.398  0.00  0.00            
ATOM    228 HD21 LEU X  15      49.883  45.526  33.838  0.00  0.00            
ATOM    229 HD22 LEU X  15      51.347  46.467  34.283  0.00  0.00            
ATOM    230 HD23 LEU X  15      49.999  46.241  35.446  0.00  0.00            
ATOM    231  C   LEU X  15      50.398  50.732  33.249  0.00  0.00            
ATOM    232  O   LEU X  15      49.630  50.890  34.194  0.00  0.00            
ATOM    233  N   ILE X  16      51.637  51.350  33.200  0.00  0.00            
ATOM    234  H   ILE X  16      52.196  51.043  32.417  0.00  0.00            
ATOM    235  CA  ILE X  16      52.122  52.338  34.023  0.00  0.00            
ATOM    236  HA  ILE X  16      52.111  51.988  35.055  0.00  0.00            
ATOM    237  CB  ILE X  16      53.554  52.651  33.674  0.00  0.00            
ATOM    238  HB  ILE X  16      53.807  53.300  34.513  0.00  0.00            
ATOM    239  CG2 ILE X  16      54.445  51.379  33.708  0.00  0.00            
ATOM    240 HG21 ILE X  16      55.365  51.750  34.160  0.00  0.00            
ATOM    241 HG22 ILE X  16      53.943  50.644  34.337  0.00  0.00            
ATOM    242 HG23 ILE X  16      54.674  50.930  32.742  0.00  0.00            
ATOM    243  CG1 ILE X  16      53.995  53.570  32.488  0.00  0.00            
ATOM    244 HG12 ILE X  16      53.789  53.118  31.517  0.00  0.00            
ATOM    245 HG13 ILE X  16      53.357  54.447  32.594  0.00  0.00            
ATOM    246  CD1 ILE X  16      55.481  53.967  32.472  0.00  0.00            
ATOM    247 HD11 ILE X  16      55.601  54.705  33.265  0.00  0.00            
ATOM    248 HD12 ILE X  16      56.063  53.056  32.610  0.00  0.00            
ATOM    249 HD13 ILE X  16      55.734  54.516  31.565  0.00  0.00            
ATOM    250  C   ILE X  16      51.160  53.565  33.974  0.00  0.00            
ATOM    251  O   ILE X  16      50.719  54.068  34.986  0.00  0.00            
ATOM    252  N   LEU X  17      50.911  54.031  32.750  0.00  0.00            
ATOM    253  H   LEU X  17      51.293  53.504  31.977  0.00  0.00            
ATOM    254  CA  LEU X  17      50.119  55.205  32.432  0.00  0.00            
ATOM    255  HA  LEU X  17      50.529  56.022  33.026  0.00  0.00            
ATOM    256  CB  LEU X  17      50.292  55.560  30.972  0.00  0.00            
ATOM    257  HB2 LEU X  17      49.939  54.672  30.448  0.00  0.00            
ATOM    258  HB3 LEU X  17      49.651  56.383  30.654  0.00  0.00            
ATOM    259  CG  LEU X  17      51.700  55.812  30.429  0.00  0.00            
ATOM    260  HG  LEU X  17      52.402  55.001  30.624  0.00  0.00            
ATOM    261  CD1 LEU X  17      51.577  56.001  28.980  0.00  0.00            
ATOM    262 HD11 LEU X  17      52.546  56.077  28.486  0.00  0.00            
ATOM    263 HD12 LEU X  17      50.956  55.199  28.582  0.00  0.00            
ATOM    264 HD13 LEU X  17      51.034  56.933  28.820  0.00  0.00            
ATOM    265  CD2 LEU X  17      52.338  57.053  31.075  0.00  0.00            
ATOM    266 HD21 LEU X  17      53.353  57.132  30.685  0.00  0.00            
ATOM    267 HD22 LEU X  17      51.839  57.977  30.782  0.00  0.00            
ATOM    268 HD23 LEU X  17      52.180  57.029  32.153  0.00  0.00            
ATOM    269  C   LEU X  17      48.664  55.112  32.885  0.00  0.00            
ATOM    270  O   LEU X  17      48.162  56.044  33.486  0.00  0.00            
ATOM    271  N   ILE X  18      48.029  53.965  32.623  0.00  0.00            
ATOM    272  H   ILE X  18      48.559  53.170  32.295  0.00  0.00            
ATOM    273  CA  ILE X  18      46.670  53.723  33.099  0.00  0.00            
ATOM    274  HA  ILE X  18      46.252  54.720  32.966  0.00  0.00            
ATOM    275  CB  ILE X  18      45.854  52.777  32.165  0.00  0.00            
ATOM    276  HB  ILE X  18      44.862  52.707  32.612  0.00  0.00            
ATOM    277  CG2 ILE X  18      45.724  53.278  30.722  0.00  0.00            
ATOM    278 HG21 ILE X  18      45.323  54.292  30.708  0.00  0.00            
ATOM    279 HG22 ILE X  18      46.704  53.218  30.248  0.00  0.00            
ATOM    280 HG23 ILE X  18      44.970  52.680  30.212  0.00  0.00            
ATOM    281  CG1 ILE X  18      46.342  51.326  32.164  0.00  0.00            
ATOM    282 HG12 ILE X  18      46.924  51.099  31.271  0.00  0.00            
ATOM    283 HG13 ILE X  18      47.071  51.208  32.966  0.00  0.00            
ATOM    284  CD1 ILE X  18      45.244  50.284  32.233  0.00  0.00            
ATOM    285 HD11 ILE X  18      44.566  50.331  31.381  0.00  0.00            
ATOM    286 HD12 ILE X  18      45.688  49.293  32.140  0.00  0.00            
ATOM    287 HD13 ILE X  18      44.742  50.238  33.199  0.00  0.00            
ATOM    288  C   ILE X  18      46.677  53.440  34.705  0.00  0.00            
ATOM    289  O   ILE X  18      45.636  53.690  35.342  0.00  0.00            
ATOM    290  N   THR X  19      47.726  53.001  35.313  0.00  0.00            
ATOM    291  H   THR X  19      48.540  52.733  34.778  0.00  0.00            
ATOM    292  CA  THR X  19      47.881  52.903  36.807  0.00  0.00            
ATOM    293  HA  THR X  19      46.958  52.493  37.216  0.00  0.00            
ATOM    294  CB  THR X  19      49.151  52.272  37.416  0.00  0.00            
ATOM    295  HB  THR X  19      50.048  52.834  37.153  0.00  0.00            
ATOM    296  CG2 THR X  19      49.100  52.114  38.900  0.00  0.00            
ATOM    297 HG21 THR X  19      49.851  51.380  39.193  0.00  0.00            
ATOM    298 HG22 THR X  19      49.308  53.047  39.423  0.00  0.00            
ATOM    299 HG23 THR X  19      48.147  51.742  39.276  0.00  0.00            
ATOM    300  OG1 THR X  19      49.274  50.993  36.937  0.00  0.00            
ATOM    301  HG1 THR X  19      49.281  50.945  35.978  0.00  0.00            
ATOM    302  C   THR X  19      47.872  54.297  37.407  0.00  0.00            
ATOM    303  O   THR X  19      47.394  54.465  38.546  0.00  0.00            
ATOM    304  N   VAL X  20      48.357  55.297  36.652  0.00  0.00            
ATOM    305  H   VAL X  20      48.960  55.022  35.890  0.00  0.00            
ATOM    306  CA  VAL X  20      48.152  56.754  37.099  0.00  0.00            
ATOM    307  HA  VAL X  20      48.267  56.752  38.183  0.00  0.00            
ATOM    308  CB  VAL X  20      49.257  57.659  36.499  0.00  0.00            
ATOM    309  HB  VAL X  20      49.090  57.847  35.439  0.00  0.00            
ATOM    310  CG1 VAL X  20      49.292  59.102  37.146  0.00  0.00            
ATOM    311 HG11 VAL X  20      49.446  58.898  38.206  0.00  0.00            
ATOM    312 HG12 VAL X  20      50.139  59.680  36.778  0.00  0.00            
ATOM    313 HG13 VAL X  20      48.372  59.644  36.925  0.00  0.00            
ATOM    314  CG2 VAL X  20      50.666  56.986  36.681  0.00  0.00            
ATOM    315 HG21 VAL X  20      50.744  56.199  35.930  0.00  0.00            
ATOM    316 HG22 VAL X  20      51.413  57.724  36.389  0.00  0.00            
ATOM    317 HG23 VAL X  20      50.957  56.672  37.683  0.00  0.00            
ATOM    318  C   VAL X  20      46.714  57.246  36.804  0.00  0.00            
ATOM    319  O   VAL X  20      46.197  57.958  37.638  0.00  0.00            
ATOM    320  N   ALA X  21      46.206  56.879  35.628  0.00  0.00            
ATOM    321  H   ALA X  21      46.736  56.195  35.106  0.00  0.00            
ATOM    322  CA  ALA X  21      44.989  57.500  35.022  0.00  0.00            
ATOM    323  HA  ALA X  21      45.374  58.514  34.913  0.00  0.00            
ATOM    324  CB  ALA X  21      44.826  57.075  33.630  0.00  0.00            
ATOM    325  HB1 ALA X  21      44.036  57.604  33.098  0.00  0.00            
ATOM    326  HB2 ALA X  21      45.731  57.234  33.044  0.00  0.00            
ATOM    327  HB3 ALA X  21      44.656  55.999  33.627  0.00  0.00            
ATOM    328  C   ALA X  21      43.655  57.593  35.861  0.00  0.00            
ATOM    329  O   ALA X  21      42.946  58.552  35.710  0.00  0.00            
ATOM    330  N   GLY X  22      43.390  56.597  36.710  0.00  0.00            
ATOM    331  H   GLY X  22      43.990  55.785  36.705  0.00  0.00            
ATOM    332  CA  GLY X  22      42.304  56.637  37.661  0.00  0.00            
ATOM    333  HA2 GLY X  22      41.525  57.373  37.463  0.00  0.00            
ATOM    334  HA3 GLY X  22      41.845  55.651  37.599  0.00  0.00            
ATOM    335  C   GLY X  22      42.778  57.007  39.034  0.00  0.00            
ATOM    336  O   GLY X  22      42.010  57.689  39.680  0.00  0.00            
ATOM    337  N   ASN X  23      43.988  56.686  39.460  0.00  0.00            
ATOM    338  H   ASN X  23      44.552  56.020  38.951  0.00  0.00            
ATOM    339  CA  ASN X  23      44.523  56.887  40.810  0.00  0.00            
ATOM    340  HA  ASN X  23      43.790  56.609  41.567  0.00  0.00            
ATOM    341  CB  ASN X  23      45.770  55.960  41.039  0.00  0.00            
ATOM    342  HB2 ASN X  23      46.426  56.008  40.169  0.00  0.00            
ATOM    343  HB3 ASN X  23      46.306  56.195  41.959  0.00  0.00            
ATOM    344  CG  ASN X  23      45.298  54.527  41.164  0.00  0.00            
ATOM    345  OD1 ASN X  23      44.249  54.252  41.695  0.00  0.00            
ATOM    346  ND2 ASN X  23      46.134  53.594  40.809  0.00  0.00            
ATOM    347 HD21 ASN X  23      45.842  52.628  40.819  0.00  0.00            
ATOM    348 HD22 ASN X  23      46.788  53.856  40.085  0.00  0.00            
ATOM    349  C   ASN X  23      44.867  58.311  41.057  0.00  0.00            
ATOM    350  O   ASN X  23      44.645  58.761  42.199  0.00  0.00            
ATOM    351  N   VAL X  24      45.249  59.088  40.066  0.00  0.00            
ATOM    352  H   VAL X  24      45.251  58.609  39.177  0.00  0.00            
ATOM    353  CA  VAL X  24      45.320  60.577  40.181  0.00  0.00            
ATOM    354  HA  VAL X  24      45.874  60.791  41.095  0.00  0.00            
ATOM    355  CB  VAL X  24      46.130  61.168  39.060  0.00  0.00            
ATOM    356  HB  VAL X  24      47.103  60.680  39.006  0.00  0.00            
ATOM    357  CG1 VAL X  24      45.536  61.292  37.647  0.00  0.00            
ATOM    358 HG11 VAL X  24      45.080  60.347  37.351  0.00  0.00            
ATOM    359 HG12 VAL X  24      44.877  62.160  37.611  0.00  0.00            
ATOM    360 HG13 VAL X  24      46.414  61.573  37.066  0.00  0.00            
ATOM    361  CG2 VAL X  24      46.533  62.591  39.476  0.00  0.00            
ATOM    362 HG21 VAL X  24      46.412  62.736  40.549  0.00  0.00            
ATOM    363 HG22 VAL X  24      47.542  62.777  39.109  0.00  0.00            
ATOM    364 HG23 VAL X  24      45.904  63.338  38.990  0.00  0.00            
ATOM    365  C   VAL X  24      43.915  61.134  40.239  0.00  0.00            
ATOM    366  O   VAL X  24      43.694  62.117  40.937  0.00  0.00            
ATOM    367  N   VAL X  25      42.976  60.633  39.482  0.00  0.00            
ATOM    368  H   VAL X  25      43.202  59.854  38.879  0.00  0.00            
ATOM    369  CA  VAL X  25      41.642  61.272  39.333  0.00  0.00            
ATOM    370  HA  VAL X  25      41.824  62.347  39.319  0.00  0.00            
ATOM    371  CB  VAL X  25      40.958  60.818  38.041  0.00  0.00            
ATOM    372  HB  VAL X  25      41.147  59.748  37.961  0.00  0.00            
ATOM    373  CG1 VAL X  25      39.468  60.952  38.050  0.00  0.00            
ATOM    374 HG11 VAL X  25      39.018  60.232  38.734  0.00  0.00            
ATOM    375 HG12 VAL X  25      39.319  61.997  38.323  0.00  0.00            
ATOM    376 HG13 VAL X  25      39.051  60.924  37.043  0.00  0.00            
ATOM    377  CG2 VAL X  25      41.518  61.523  36.793  0.00  0.00            
ATOM    378 HG21 VAL X  25      41.224  62.573  36.786  0.00  0.00            
ATOM    379 HG22 VAL X  25      42.607  61.539  36.838  0.00  0.00            
ATOM    380 HG23 VAL X  25      41.078  61.022  35.931  0.00  0.00            
ATOM    381  C   VAL X  25      40.798  61.033  40.628  0.00  0.00            
ATOM    382  O   VAL X  25      40.274  62.025  41.142  0.00  0.00            
ATOM    383  N   VAL X  26      40.888  59.841  41.302  0.00  0.00            
ATOM    384  H   VAL X  26      41.388  59.088  40.851  0.00  0.00            
ATOM    385  CA  VAL X  26      40.354  59.769  42.640  0.00  0.00            
ATOM    386  HA  VAL X  26      39.318  60.099  42.560  0.00  0.00            
ATOM    387  CB  VAL X  26      40.238  58.391  43.237  0.00  0.00            
ATOM    388  HB  VAL X  26      41.138  58.036  43.738  0.00  0.00            
ATOM    389  CG1 VAL X  26      39.105  58.454  44.263  0.00  0.00            
ATOM    390 HG11 VAL X  26      39.062  57.489  44.767  0.00  0.00            
ATOM    391 HG12 VAL X  26      39.376  59.133  45.072  0.00  0.00            
ATOM    392 HG13 VAL X  26      38.149  58.582  43.755  0.00  0.00            
ATOM    393  CG2 VAL X  26      39.971  57.254  42.194  0.00  0.00            
ATOM    394 HG21 VAL X  26      40.919  56.885  41.802  0.00  0.00            
ATOM    395 HG22 VAL X  26      39.499  56.423  42.718  0.00  0.00            
ATOM    396 HG23 VAL X  26      39.328  57.681  41.424  0.00  0.00            
ATOM    397  C   VAL X  26      40.990  60.840  43.554  0.00  0.00            
ATOM    398  O   VAL X  26      40.317  61.526  44.237  0.00  0.00            
ATOM    399  N   CYS X  27      42.310  60.880  43.657  0.00  0.00            
ATOM    400  H   CYS X  27      42.919  60.213  43.203  0.00  0.00            
ATOM    401  CA  CYS X  27      42.977  61.829  44.507  0.00  0.00            
ATOM    402  HA  CYS X  27      42.804  61.613  45.561  0.00  0.00            
ATOM    403  CB  CYS X  27      44.564  61.757  44.285  0.00  0.00            
ATOM    404  HB2 CYS X  27      44.776  62.014  43.247  0.00  0.00            
ATOM    405  HB3 CYS X  27      45.092  62.496  44.887  0.00  0.00            
ATOM    406  SG  CYS X  27      45.170  60.104  44.917  0.00  0.00            
ATOM    407  HG  CYS X  27      45.032  59.418  43.779  0.00  0.00            
ATOM    408  C   CYS X  27      42.567  63.312  44.286  0.00  0.00            
ATOM    409  O   CYS X  27      42.317  64.103  45.226  0.00  0.00            
ATOM    410  N   LEU X  28      42.330  63.722  43.018  0.00  0.00            
ATOM    411  H   LEU X  28      42.583  63.008  42.351  0.00  0.00            
ATOM    412  CA  LEU X  28      41.779  65.074  42.574  0.00  0.00            
ATOM    413  HA  LEU X  28      42.330  65.880  43.059  0.00  0.00            
ATOM    414  CB  LEU X  28      41.930  65.217  41.052  0.00  0.00            
ATOM    415  HB2 LEU X  28      41.602  64.308  40.549  0.00  0.00            
ATOM    416  HB3 LEU X  28      41.245  65.995  40.714  0.00  0.00            
ATOM    417  CG  LEU X  28      43.399  65.508  40.675  0.00  0.00            
ATOM    418  HG  LEU X  28      44.126  64.999  41.306  0.00  0.00            
ATOM    419  CD1 LEU X  28      43.804  65.087  39.247  0.00  0.00            
ATOM    420 HD11 LEU X  28      43.110  65.454  38.492  0.00  0.00            
ATOM    421 HD12 LEU X  28      44.837  65.341  39.007  0.00  0.00            
ATOM    422 HD13 LEU X  28      43.756  64.004  39.131  0.00  0.00            
ATOM    423  CD2 LEU X  28      43.739  66.985  40.686  0.00  0.00            
ATOM    424 HD21 LEU X  28      43.305  67.533  39.851  0.00  0.00            
ATOM    425 HD22 LEU X  28      43.360  67.403  41.618  0.00  0.00            
ATOM    426 HD23 LEU X  28      44.821  67.119  40.654  0.00  0.00            
ATOM    427  C   LEU X  28      40.299  65.177  43.088  0.00  0.00            
ATOM    428  O   LEU X  28      40.007  66.188  43.712  0.00  0.00            
ATOM    429  N   ALA X  29      39.420  64.212  42.834  0.00  0.00            
ATOM    430  H   ALA X  29      39.769  63.347  42.447  0.00  0.00            
ATOM    431  CA  ALA X  29      38.043  64.332  43.055  0.00  0.00            
ATOM    432  HA  ALA X  29      37.708  65.290  42.659  0.00  0.00            
ATOM    433  CB  ALA X  29      37.422  63.194  42.270  0.00  0.00            
ATOM    434  HB1 ALA X  29      36.370  63.445  42.136  0.00  0.00            
ATOM    435  HB2 ALA X  29      37.804  63.145  41.251  0.00  0.00            
ATOM    436  HB3 ALA X  29      37.556  62.258  42.813  0.00  0.00            
ATOM    437  C   ALA X  29      37.582  64.343  44.485  0.00  0.00            
ATOM    438  O   ALA X  29      36.501  64.851  44.745  0.00  0.00            
ATOM    439  N   VAL X  30      38.322  63.677  45.407  0.00  0.00            
ATOM    440  H   VAL X  30      39.238  63.333  45.159  0.00  0.00            
ATOM    441  CA  VAL X  30      38.038  63.926  46.831  0.00  0.00            
ATOM    442  HA  VAL X  30      37.002  63.736  47.113  0.00  0.00            
ATOM    443  CB  VAL X  30      38.978  63.000  47.661  0.00  0.00            
ATOM    444  HB  VAL X  30      38.925  62.098  47.051  0.00  0.00            
ATOM    445  CG1 VAL X  30      40.435  63.429  47.546  0.00  0.00            
ATOM    446 HG11 VAL X  30      41.083  62.622  47.888  0.00  0.00            
ATOM    447 HG12 VAL X  30      40.615  63.612  46.486  0.00  0.00            
ATOM    448 HG13 VAL X  30      40.670  64.345  48.088  0.00  0.00            
ATOM    449  CG2 VAL X  30      38.393  62.633  49.078  0.00  0.00            
ATOM    450 HG21 VAL X  30      38.182  63.563  49.608  0.00  0.00            
ATOM    451 HG22 VAL X  30      37.495  62.062  48.843  0.00  0.00            
ATOM    452 HG23 VAL X  30      39.144  62.114  49.673  0.00  0.00            
ATOM    453  C   VAL X  30      38.178  65.314  47.304  0.00  0.00            
ATOM    454  O   VAL X  30      37.352  65.838  48.105  0.00  0.00            
ATOM    455  N   GLY X  31      39.100  66.040  46.738  0.00  0.00            
ATOM    456  H   GLY X  31      39.561  65.564  45.976  0.00  0.00            
ATOM    457  CA  GLY X  31      39.202  67.528  46.826  0.00  0.00            
ATOM    458  HA2 GLY X  31      39.129  67.904  47.847  0.00  0.00            
ATOM    459  HA3 GLY X  31      40.202  67.772  46.466  0.00  0.00            
ATOM    460  C   GLY X  31      38.244  68.326  46.032  0.00  0.00            
ATOM    461  O   GLY X  31      37.612  69.156  46.618  0.00  0.00            
ATOM    462  N   LEU X  32      38.139  68.003  44.736  0.00  0.00            
ATOM    463  H   LEU X  32      38.655  67.224  44.352  0.00  0.00            
ATOM    464  CA  LEU X  32      37.399  68.866  43.817  0.00  0.00            
ATOM    465  HA  LEU X  32      37.452  69.872  44.233  0.00  0.00            
ATOM    466  CB  LEU X  32      38.128  68.684  42.439  0.00  0.00            
ATOM    467  HB2 LEU X  32      38.115  67.647  42.105  0.00  0.00            
ATOM    468  HB3 LEU X  32      37.663  69.322  41.688  0.00  0.00            
ATOM    469  CG  LEU X  32      39.623  69.190  42.357  0.00  0.00            
ATOM    470  HG  LEU X  32      40.269  68.826  43.155  0.00  0.00            
ATOM    471  CD1 LEU X  32      40.332  68.803  41.077  0.00  0.00            
ATOM    472 HD11 LEU X  32      41.413  68.929  41.134  0.00  0.00            
ATOM    473 HD12 LEU X  32      40.019  67.803  40.775  0.00  0.00            
ATOM    474 HD13 LEU X  32      39.883  69.371  40.262  0.00  0.00            
ATOM    475  CD2 LEU X  32      39.692  70.737  42.350  0.00  0.00            
ATOM    476 HD21 LEU X  32      39.341  71.102  41.384  0.00  0.00            
ATOM    477 HD22 LEU X  32      39.017  71.245  43.038  0.00  0.00            
ATOM    478 HD23 LEU X  32      40.749  70.984  42.450  0.00  0.00            
ATOM    479  C   LEU X  32      35.921  68.526  43.676  0.00  0.00            
ATOM    480  O   LEU X  32      35.148  69.298  43.133  0.00  0.00            
ATOM    481  N   ASN X  33      35.422  67.315  44.054  0.00  0.00            
ATOM    482  H   ASN X  33      36.007  66.711  44.613  0.00  0.00            
ATOM    483  CA  ASN X  33      34.011  66.932  44.017  0.00  0.00            
ATOM    484  HA  ASN X  33      33.431  67.797  43.693  0.00  0.00            
ATOM    485  CB  ASN X  33      33.896  65.867  42.861  0.00  0.00            
ATOM    486  HB2 ASN X  33      34.163  66.316  41.904  0.00  0.00            
ATOM    487  HB3 ASN X  33      34.563  65.015  42.992  0.00  0.00            
ATOM    488  CG  ASN X  33      32.510  65.283  42.816  0.00  0.00            
ATOM    489  OD1 ASN X  33      32.032  64.508  43.691  0.00  0.00            
ATOM    490  ND2 ASN X  33      31.723  65.596  41.837  0.00  0.00            
ATOM    491 HD21 ASN X  33      30.849  65.091  41.809  0.00  0.00            
ATOM    492 HD22 ASN X  33      32.061  66.059  41.005  0.00  0.00            
ATOM    493  C   ASN X  33      33.419  66.430  45.343  0.00  0.00            
ATOM    494  O   ASN X  33      34.042  65.701  46.195  0.00  0.00            
ATOM    495  N   ARG X  34      32.183  66.824  45.648  0.00  0.00            
ATOM    496  H   ARG X  34      31.777  67.464  44.981  0.00  0.00            
ATOM    497  CA  ARG X  34      31.466  66.688  46.941  0.00  0.00            
ATOM    498  HA  ARG X  34      32.154  66.880  47.765  0.00  0.00            
ATOM    499  CB  ARG X  34      30.382  67.861  46.973  0.00  0.00            
ATOM    500  HB2 ARG X  34      30.929  68.779  46.756  0.00  0.00            
ATOM    501  HB3 ARG X  34      29.639  67.740  46.185  0.00  0.00            
ATOM    502  CG  ARG X  34      29.720  67.988  48.328  0.00  0.00            
ATOM    503  HG2 ARG X  34      29.026  67.156  48.447  0.00  0.00            
ATOM    504  HG3 ARG X  34      30.423  68.140  49.147  0.00  0.00            
ATOM    505  CD  ARG X  34      28.996  69.309  48.302  0.00  0.00            
ATOM    506  HD2 ARG X  34      29.715  70.119  48.427  0.00  0.00            
ATOM    507  HD3 ARG X  34      28.633  69.461  47.285  0.00  0.00            
ATOM    508  NE  ARG X  34      27.841  69.272  49.225  0.00  0.00            
ATOM    509  HE  ARG X  34      28.073  69.206  50.206  0.00  0.00            
ATOM    510  CZ  ARG X  34      26.637  69.687  48.992  0.00  0.00            
ATOM    511  NH1 ARG X  34      26.103  69.842  47.846  0.00  0.00            
ATOM    512 HH11 ARG X  34      26.645  69.513  47.060  0.00  0.00            
ATOM    513 HH12 ARG X  34      25.306  70.444  47.695  0.00  0.00            
ATOM    514  NH2 ARG X  34      25.816  69.771  49.985  0.00  0.00            
ATOM    515 HH21 ARG X  34      26.029  69.758  50.972  0.00  0.00            
ATOM    516 HH22 ARG X  34      24.867  69.912  49.669  0.00  0.00            
ATOM    517  C   ARG X  34      30.909  65.267  47.131  0.00  0.00            
ATOM    518  O   ARG X  34      30.632  64.816  48.247  0.00  0.00            
ATOM    519  N   ARG X  35      30.721  64.494  46.036  0.00  0.00            
ATOM    520  H   ARG X  35      31.100  64.841  45.167  0.00  0.00            
ATOM    521  CA  ARG X  35      30.376  63.095  46.134  0.00  0.00            
ATOM    522  HA  ARG X  35      29.619  63.069  46.918  0.00  0.00            
ATOM    523  CB  ARG X  35      29.704  62.544  44.819  0.00  0.00            
ATOM    524  HB2 ARG X  35      30.407  62.707  44.003  0.00  0.00            
ATOM    525  HB3 ARG X  35      29.453  61.492  44.956  0.00  0.00            
ATOM    526  CG  ARG X  35      28.458  63.374  44.423  0.00  0.00            
ATOM    527  HG2 ARG X  35      28.715  64.334  43.975  0.00  0.00            
ATOM    528  HG3 ARG X  35      28.025  62.742  43.647  0.00  0.00            
ATOM    529  CD  ARG X  35      27.425  63.569  45.485  0.00  0.00            
ATOM    530  HD2 ARG X  35      27.726  64.404  46.117  0.00  0.00            
ATOM    531  HD3 ARG X  35      26.443  63.781  45.062  0.00  0.00            
ATOM    532  NE  ARG X  35      27.291  62.364  46.390  0.00  0.00            
ATOM    533  HE  ARG X  35      27.229  61.438  45.991  0.00  0.00            
ATOM    534  CZ  ARG X  35      27.056  62.423  47.715  0.00  0.00            
ATOM    535  NH1 ARG X  35      27.126  63.513  48.403  0.00  0.00            
ATOM    536 HH11 ARG X  35      27.126  64.397  47.914  0.00  0.00            
ATOM    537 HH12 ARG X  35      26.897  63.552  49.386  0.00  0.00            
ATOM    538  NH2 ARG X  35      26.865  61.261  48.335  0.00  0.00            
ATOM    539 HH21 ARG X  35      26.913  60.407  47.798  0.00  0.00            
ATOM    540 HH22 ARG X  35      26.576  61.268  49.303  0.00  0.00            
ATOM    541  C   ARG X  35      31.514  62.183  46.607  0.00  0.00            
ATOM    542  O   ARG X  35      31.419  61.414  47.534  0.00  0.00            
ATOM    543  N   LEU X  36      32.717  62.436  46.074  0.00  0.00            
ATOM    544  H   LEU X  36      32.794  63.150  45.363  0.00  0.00            
ATOM    545  CA  LEU X  36      33.976  61.791  46.455  0.00  0.00            
ATOM    546  HA  LEU X  36      33.840  60.724  46.633  0.00  0.00            
ATOM    547  CB  LEU X  36      35.034  61.845  45.337  0.00  0.00            
ATOM    548  HB2 LEU X  36      34.567  62.173  44.407  0.00  0.00            
ATOM    549  HB3 LEU X  36      35.798  62.571  45.613  0.00  0.00            
ATOM    550  CG  LEU X  36      35.730  60.552  45.102  0.00  0.00            
ATOM    551  HG  LEU X  36      36.453  60.879  44.355  0.00  0.00            
ATOM    552  CD1 LEU X  36      36.507  59.960  46.231  0.00  0.00            
ATOM    553 HD11 LEU X  36      37.404  60.567  46.356  0.00  0.00            
ATOM    554 HD12 LEU X  36      35.943  59.850  47.158  0.00  0.00            
ATOM    555 HD13 LEU X  36      36.744  58.903  46.113  0.00  0.00            
ATOM    556  CD2 LEU X  36      34.809  59.478  44.456  0.00  0.00            
ATOM    557 HD21 LEU X  36      34.362  58.928  45.284  0.00  0.00            
ATOM    558 HD22 LEU X  36      33.989  59.870  43.854  0.00  0.00            
ATOM    559 HD23 LEU X  36      35.517  58.839  43.928  0.00  0.00            
ATOM    560  C   LEU X  36      34.517  62.247  47.788  0.00  0.00            
ATOM    561  O   LEU X  36      35.000  61.417  48.560  0.00  0.00            
ATOM    562  N   ARG X  37      34.349  63.544  48.184  0.00  0.00            
ATOM    563  H   ARG X  37      34.047  64.193  47.472  0.00  0.00            
ATOM    564  CA  ARG X  37      34.719  64.026  49.530  0.00  0.00            
ATOM    565  HA  ARG X  37      35.769  63.820  49.742  0.00  0.00            
ATOM    566  CB  ARG X  37      34.524  65.504  49.571  0.00  0.00            
ATOM    567  HB2 ARG X  37      34.950  65.910  48.653  0.00  0.00            
ATOM    568  HB3 ARG X  37      33.437  65.542  49.630  0.00  0.00            
ATOM    569  CG  ARG X  37      35.228  66.191  50.751  0.00  0.00            
ATOM    570  HG2 ARG X  37      35.004  65.769  51.731  0.00  0.00            
ATOM    571  HG3 ARG X  37      36.299  66.070  50.589  0.00  0.00            
ATOM    572  CD  ARG X  37      34.906  67.716  50.871  0.00  0.00            
ATOM    573  HD2 ARG X  37      33.846  67.913  51.029  0.00  0.00            
ATOM    574  HD3 ARG X  37      35.565  68.067  51.666  0.00  0.00            
ATOM    575  NE  ARG X  37      35.372  68.337  49.574  0.00  0.00            
ATOM    576  HE  ARG X  37      36.356  68.378  49.350  0.00  0.00            
ATOM    577  CZ  ARG X  37      34.488  68.897  48.743  0.00  0.00            
ATOM    578  NH1 ARG X  37      33.234  69.167  48.996  0.00  0.00            
ATOM    579 HH11 ARG X  37      33.080  69.102  49.992  0.00  0.00            
ATOM    580 HH12 ARG X  37      32.859  69.899  48.408  0.00  0.00            
ATOM    581  NH2 ARG X  37      34.924  69.173  47.561  0.00  0.00            
ATOM    582 HH21 ARG X  37      35.843  68.792  47.389  0.00  0.00            
ATOM    583 HH22 ARG X  37      34.368  69.605  46.837  0.00  0.00            
ATOM    584  C   ARG X  37      34.012  63.313  50.625  0.00  0.00            
ATOM    585  O   ARG X  37      34.583  63.208  51.716  0.00  0.00            
ATOM    586  N   ASN X  38      32.760  62.874  50.408  0.00  0.00            
ATOM    587  H   ASN X  38      32.361  63.183  49.533  0.00  0.00            
ATOM    588  CA  ASN X  38      31.912  62.266  51.463  0.00  0.00            
ATOM    589  HA  ASN X  38      32.021  63.010  52.252  0.00  0.00            
ATOM    590  CB  ASN X  38      30.506  62.345  50.893  0.00  0.00            
ATOM    591  HB2 ASN X  38      30.250  63.376  50.647  0.00  0.00            
ATOM    592  HB3 ASN X  38      30.469  61.813  49.942  0.00  0.00            
ATOM    593  CG  ASN X  38      29.472  61.585  51.618  0.00  0.00            
ATOM    594  OD1 ASN X  38      28.707  60.854  51.049  0.00  0.00            
ATOM    595  ND2 ASN X  38      29.202  61.781  52.850  0.00  0.00            
ATOM    596 HD21 ASN X  38      28.590  61.099  53.274  0.00  0.00            
ATOM    597 HD22 ASN X  38      29.701  62.454  53.413  0.00  0.00            
ATOM    598  C   ASN X  38      32.500  60.881  51.843  0.00  0.00            
ATOM    599  O   ASN X  38      32.955  60.086  50.970  0.00  0.00            
ATOM    600  N   LEU X  39      32.372  60.654  53.137  0.00  0.00            
ATOM    601  H   LEU X  39      32.094  61.407  53.749  0.00  0.00            
ATOM    602  CA  LEU X  39      33.051  59.627  53.985  0.00  0.00            
ATOM    603  HA  LEU X  39      34.127  59.804  53.989  0.00  0.00            
ATOM    604  CB  LEU X  39      32.542  59.816  55.388  0.00  0.00            
ATOM    605  HB2 LEU X  39      32.735  60.847  55.683  0.00  0.00            
ATOM    606  HB3 LEU X  39      31.469  59.624  55.350  0.00  0.00            
ATOM    607  CG  LEU X  39      33.034  58.876  56.509  0.00  0.00            
ATOM    608  HG  LEU X  39      32.622  57.875  56.379  0.00  0.00            
ATOM    609  CD1 LEU X  39      34.589  58.863  56.641  0.00  0.00            
ATOM    610 HD11 LEU X  39      34.950  59.858  56.900  0.00  0.00            
ATOM    611 HD12 LEU X  39      34.900  58.127  57.383  0.00  0.00            
ATOM    612 HD13 LEU X  39      35.098  58.596  55.715  0.00  0.00            
ATOM    613  CD2 LEU X  39      32.480  59.107  57.899  0.00  0.00            
ATOM    614 HD21 LEU X  39      31.390  59.095  57.877  0.00  0.00            
ATOM    615 HD22 LEU X  39      32.800  58.290  58.546  0.00  0.00            
ATOM    616 HD23 LEU X  39      32.801  60.067  58.304  0.00  0.00            
ATOM    617  C   LEU X  39      32.833  58.210  53.365  0.00  0.00            
ATOM    618  O   LEU X  39      33.780  57.416  53.405  0.00  0.00            
ATOM    619  N   THR X  40      31.619  57.947  52.851  0.00  0.00            
ATOM    620  H   THR X  40      30.910  58.662  52.925  0.00  0.00            
ATOM    621  CA  THR X  40      31.329  56.658  52.241  0.00  0.00            
ATOM    622  HA  THR X  40      31.287  55.852  52.973  0.00  0.00            
ATOM    623  CB  THR X  40      29.922  56.676  51.684  0.00  0.00            
ATOM    624  HB  THR X  40      30.046  57.254  50.768  0.00  0.00            
ATOM    625  CG2 THR X  40      29.464  55.288  51.366  0.00  0.00            
ATOM    626 HG21 THR X  40      29.823  54.575  52.108  0.00  0.00            
ATOM    627 HG22 THR X  40      28.380  55.204  51.297  0.00  0.00            
ATOM    628 HG23 THR X  40      29.933  55.007  50.423  0.00  0.00            
ATOM    629  OG1 THR X  40      28.893  57.280  52.520  0.00  0.00            
ATOM    630  HG1 THR X  40      28.847  56.681  53.269  0.00  0.00            
ATOM    631  C   THR X  40      32.314  56.323  51.183  0.00  0.00            
ATOM    632  O   THR X  40      32.735  55.182  51.088  0.00  0.00            
ATOM    633  N   ASN X  41      32.605  57.245  50.279  0.00  0.00            
ATOM    634  H   ASN X  41      32.284  58.191  50.425  0.00  0.00            
ATOM    635  CA  ASN X  41      33.451  56.996  49.073  0.00  0.00            
ATOM    636  HA  ASN X  41      33.430  55.931  48.839  0.00  0.00            
ATOM    637  CB  ASN X  41      32.821  57.704  47.919  0.00  0.00            
ATOM    638  HB2 ASN X  41      33.176  58.734  47.967  0.00  0.00            
ATOM    639  HB3 ASN X  41      33.216  57.267  47.002  0.00  0.00            
ATOM    640  CG  ASN X  41      31.305  57.637  47.831  0.00  0.00            
ATOM    641  OD1 ASN X  41      30.678  56.573  47.683  0.00  0.00            
ATOM    642  ND2 ASN X  41      30.683  58.751  47.985  0.00  0.00            
ATOM    643 HD21 ASN X  41      29.682  58.722  47.853  0.00  0.00            
ATOM    644 HD22 ASN X  41      31.164  59.635  48.067  0.00  0.00            
ATOM    645  C   ASN X  41      34.912  57.401  49.238  0.00  0.00            
ATOM    646  O   ASN X  41      35.747  56.713  48.735  0.00  0.00            
ATOM    647  N   CYS X  42      35.144  58.495  50.030  0.00  0.00            
ATOM    648  H   CYS X  42      34.341  58.910  50.480  0.00  0.00            
ATOM    649  CA  CYS X  42      36.422  59.052  50.396  0.00  0.00            
ATOM    650  HA  CYS X  42      36.856  59.612  49.568  0.00  0.00            
ATOM    651  CB  CYS X  42      36.071  59.982  51.545  0.00  0.00            
ATOM    652  HB2 CYS X  42      35.382  60.728  51.150  0.00  0.00            
ATOM    653  HB3 CYS X  42      35.515  59.413  52.290  0.00  0.00            
ATOM    654  SG  CYS X  42      37.498  60.773  52.224  0.00  0.00            
ATOM    655  HG  CYS X  42      37.484  61.822  51.397  0.00  0.00            
ATOM    656  C   CYS X  42      37.424  58.040  50.993  0.00  0.00            
ATOM    657  O   CYS X  42      38.618  58.297  50.791  0.00  0.00            
ATOM    658  N   PHE X  43      37.055  56.911  51.571  0.00  0.00            
ATOM    659  H   PHE X  43      36.075  56.678  51.637  0.00  0.00            
ATOM    660  CA  PHE X  43      37.985  55.975  52.204  0.00  0.00            
ATOM    661  HA  PHE X  43      38.654  56.594  52.801  0.00  0.00            
ATOM    662  CB  PHE X  43      37.123  54.953  53.055  0.00  0.00            
ATOM    663  HB2 PHE X  43      36.101  55.317  53.166  0.00  0.00            
ATOM    664  HB3 PHE X  43      36.976  54.076  52.425  0.00  0.00            
ATOM    665  CG  PHE X  43      37.647  54.540  54.481  0.00  0.00            
ATOM    666  CD1 PHE X  43      36.686  54.471  55.596  0.00  0.00            
ATOM    667  HD1 PHE X  43      35.684  54.724  55.282  0.00  0.00            
ATOM    668  CE1 PHE X  43      37.237  54.430  56.888  0.00  0.00            
ATOM    669  HE1 PHE X  43      36.568  54.519  57.732  0.00  0.00            
ATOM    670  CZ  PHE X  43      38.636  54.369  56.998  0.00  0.00            
ATOM    671  HZ  PHE X  43      39.094  54.343  57.975  0.00  0.00            
ATOM    672  CE2 PHE X  43      39.515  54.279  55.884  0.00  0.00            
ATOM    673  HE2 PHE X  43      40.589  54.276  55.990  0.00  0.00            
ATOM    674  CD2 PHE X  43      39.019  54.334  54.616  0.00  0.00            
ATOM    675  HD2 PHE X  43      39.732  54.422  53.809  0.00  0.00            
ATOM    676  C   PHE X  43      38.858  55.155  51.197  0.00  0.00            
ATOM    677  O   PHE X  43      40.000  54.915  51.479  0.00  0.00            
ATOM    678  N   ILE X  44      38.367  55.107  49.986  0.00  0.00            
ATOM    679  H   ILE X  44      37.491  55.590  49.843  0.00  0.00            
ATOM    680  CA  ILE X  44      39.005  54.454  48.835  0.00  0.00            
ATOM    681  HA  ILE X  44      39.422  53.506  49.177  0.00  0.00            
ATOM    682  CB  ILE X  44      38.053  54.114  47.679  0.00  0.00            
ATOM    683  HB  ILE X  44      37.098  53.809  48.107  0.00  0.00            
ATOM    684  CG2 ILE X  44      37.794  55.400  46.794  0.00  0.00            
ATOM    685 HG21 ILE X  44      36.769  55.417  46.425  0.00  0.00            
ATOM    686 HG22 ILE X  44      37.974  56.285  47.405  0.00  0.00            
ATOM    687 HG23 ILE X  44      38.533  55.520  46.001  0.00  0.00            
ATOM    688  CG1 ILE X  44      38.526  52.950  46.776  0.00  0.00            
ATOM    689 HG12 ILE X  44      37.785  52.777  45.995  0.00  0.00            
ATOM    690 HG13 ILE X  44      39.433  53.278  46.269  0.00  0.00            
ATOM    691  CD1 ILE X  44      38.644  51.601  47.513  0.00  0.00            
ATOM    692 HD11 ILE X  44      37.717  51.373  48.038  0.00  0.00            
ATOM    693 HD12 ILE X  44      38.842  50.724  46.897  0.00  0.00            
ATOM    694 HD13 ILE X  44      39.457  51.678  48.236  0.00  0.00            
ATOM    695  C   ILE X  44      40.304  55.225  48.433  0.00  0.00            
ATOM    696  O   ILE X  44      41.297  54.581  48.005  0.00  0.00            
ATOM    697  N   VAL X  45      40.351  56.549  48.609  0.00  0.00            
ATOM    698  H   VAL X  45      39.659  56.961  49.219  0.00  0.00            
ATOM    699  CA  VAL X  45      41.600  57.346  48.550  0.00  0.00            
ATOM    700  HA  VAL X  45      41.902  57.382  47.503  0.00  0.00            
ATOM    701  CB  VAL X  45      41.325  58.844  48.963  0.00  0.00            
ATOM    702  HB  VAL X  45      41.068  58.868  50.022  0.00  0.00            
ATOM    703  CG1 VAL X  45      42.522  59.796  48.722  0.00  0.00            
ATOM    704 HG11 VAL X  45      42.950  59.607  47.737  0.00  0.00            
ATOM    705 HG12 VAL X  45      42.243  60.846  48.808  0.00  0.00            
ATOM    706 HG13 VAL X  45      43.179  59.463  49.525  0.00  0.00            
ATOM    707  CG2 VAL X  45      40.218  59.458  48.151  0.00  0.00            
ATOM    708 HG21 VAL X  45      39.256  58.961  48.276  0.00  0.00            
ATOM    709 HG22 VAL X  45      40.077  60.503  48.425  0.00  0.00            
ATOM    710 HG23 VAL X  45      40.447  59.561  47.090  0.00  0.00            
ATOM    711  C   VAL X  45      42.773  56.751  49.304  0.00  0.00            
ATOM    712  O   VAL X  45      43.914  56.867  48.881  0.00  0.00            
ATOM    713  N   SER X  46      42.593  55.969  50.378  0.00  0.00            
ATOM    714  H   SER X  46      41.652  55.614  50.470  0.00  0.00            
ATOM    715  CA  SER X  46      43.753  55.418  51.153  0.00  0.00            
ATOM    716  HA  SER X  46      44.461  56.186  51.466  0.00  0.00            
ATOM    717  CB  SER X  46      43.205  54.753  52.422  0.00  0.00            
ATOM    718  HB2 SER X  46      42.375  54.085  52.194  0.00  0.00            
ATOM    719  HB3 SER X  46      44.140  54.412  52.867  0.00  0.00            
ATOM    720  OG  SER X  46      42.570  55.705  53.259  0.00  0.00            
ATOM    721  HG  SER X  46      41.858  56.118  52.764  0.00  0.00            
ATOM    722  C   SER X  46      44.597  54.407  50.316  0.00  0.00            
ATOM    723  O   SER X  46      45.852  54.206  50.447  0.00  0.00            
ATOM    724  N   LEU X  47      43.883  53.745  49.415  0.00  0.00            
ATOM    725  H   LEU X  47      42.882  53.827  49.318  0.00  0.00            
ATOM    726  CA  LEU X  47      44.421  52.788  48.412  0.00  0.00            
ATOM    727  HA  LEU X  47      45.281  52.275  48.844  0.00  0.00            
ATOM    728  CB  LEU X  47      43.329  51.812  48.119  0.00  0.00            
ATOM    729  HB2 LEU X  47      43.048  51.270  49.022  0.00  0.00            
ATOM    730  HB3 LEU X  47      42.467  52.370  47.754  0.00  0.00            
ATOM    731  CG  LEU X  47      43.753  50.745  47.098  0.00  0.00            
ATOM    732  HG  LEU X  47      44.040  51.295  46.202  0.00  0.00            
ATOM    733  CD1 LEU X  47      44.882  49.786  47.560  0.00  0.00            
ATOM    734 HD11 LEU X  47      45.223  49.119  46.768  0.00  0.00            
ATOM    735 HD12 LEU X  47      45.714  50.365  47.962  0.00  0.00            
ATOM    736 HD13 LEU X  47      44.466  49.101  48.298  0.00  0.00            
ATOM    737  CD2 LEU X  47      42.448  50.010  46.792  0.00  0.00            
ATOM    738 HD21 LEU X  47      41.871  50.684  46.158  0.00  0.00            
ATOM    739 HD22 LEU X  47      42.558  49.054  46.279  0.00  0.00            
ATOM    740 HD23 LEU X  47      41.816  49.804  47.656  0.00  0.00            
ATOM    741  C   LEU X  47      45.050  53.438  47.155  0.00  0.00            
ATOM    742  O   LEU X  47      46.121  53.109  46.723  0.00  0.00            
ATOM    743  N   ALA X  48      44.324  54.418  46.588  0.00  0.00            
ATOM    744  H   ALA X  48      43.404  54.636  46.946  0.00  0.00            
ATOM    745  CA  ALA X  48      44.758  55.260  45.458  0.00  0.00            
ATOM    746  HA  ALA X  48      44.827  54.630  44.571  0.00  0.00            
ATOM    747  CB  ALA X  48      43.716  56.309  45.190  0.00  0.00            
ATOM    748  HB1 ALA X  48      43.935  57.264  45.666  0.00  0.00            
ATOM    749  HB2 ALA X  48      43.644  56.480  44.116  0.00  0.00            
ATOM    750  HB3 ALA X  48      42.725  56.062  45.570  0.00  0.00            
ATOM    751  C   ALA X  48      46.143  55.900  45.679  0.00  0.00            
ATOM    752  O   ALA X  48      46.900  55.978  44.708  0.00  0.00            
ATOM    753  N   ILE X  49      46.477  56.307  46.926  0.00  0.00            
ATOM    754  H   ILE X  49      45.820  56.178  47.682  0.00  0.00            
ATOM    755  CA  ILE X  49      47.781  56.964  47.102  0.00  0.00            
ATOM    756  HA  ILE X  49      47.750  57.707  46.305  0.00  0.00            
ATOM    757  CB  ILE X  49      47.901  57.644  48.507  0.00  0.00            
ATOM    758  HB  ILE X  49      48.907  58.058  48.583  0.00  0.00            
ATOM    759  CG2 ILE X  49      46.854  58.711  48.467  0.00  0.00            
ATOM    760 HG21 ILE X  49      45.849  58.291  48.437  0.00  0.00            
ATOM    761 HG22 ILE X  49      46.956  59.360  49.337  0.00  0.00            
ATOM    762 HG23 ILE X  49      47.110  59.375  47.641  0.00  0.00            
ATOM    763  CG1 ILE X  49      47.603  56.792  49.701  0.00  0.00            
ATOM    764 HG12 ILE X  49      46.539  56.555  49.720  0.00  0.00            
ATOM    765 HG13 ILE X  49      48.216  55.890  49.692  0.00  0.00            
ATOM    766  CD1 ILE X  49      47.911  57.486  51.013  0.00  0.00            
ATOM    767 HD11 ILE X  49      48.842  58.053  50.981  0.00  0.00            
ATOM    768 HD12 ILE X  49      47.127  58.192  51.286  0.00  0.00            
ATOM    769 HD13 ILE X  49      48.127  56.813  51.842  0.00  0.00            
ATOM    770  C   ILE X  49      48.987  55.996  46.931  0.00  0.00            
ATOM    771  O   ILE X  49      50.011  56.403  46.365  0.00  0.00            
ATOM    772  N   THR X  50      48.850  54.712  47.278  0.00  0.00            
ATOM    773  H   THR X  50      47.877  54.550  47.494  0.00  0.00            
ATOM    774  CA  THR X  50      49.849  53.696  47.257  0.00  0.00            
ATOM    775  HA  THR X  50      50.783  54.158  47.576  0.00  0.00            
ATOM    776  CB  THR X  50      49.692  52.698  48.382  0.00  0.00            
ATOM    777  HB  THR X  50      49.686  53.262  49.315  0.00  0.00            
ATOM    778  CG2 THR X  50      48.540  51.722  48.314  0.00  0.00            
ATOM    779 HG21 THR X  50      48.691  50.821  48.909  0.00  0.00            
ATOM    780 HG22 THR X  50      47.672  52.181  48.787  0.00  0.00            
ATOM    781 HG23 THR X  50      48.377  51.381  47.292  0.00  0.00            
ATOM    782  OG1 THR X  50      50.886  51.977  48.325  0.00  0.00            
ATOM    783  HG1 THR X  50      50.754  51.027  48.291  0.00  0.00            
ATOM    784  C   THR X  50      50.058  53.170  45.859  0.00  0.00            
ATOM    785  O   THR X  50      51.227  53.219  45.430  0.00  0.00            
ATOM    786  N   ASP X  51      48.938  52.793  45.187  0.00  0.00            
ATOM    787  H   ASP X  51      48.074  52.879  45.704  0.00  0.00            
ATOM    788  CA  ASP X  51      48.864  52.387  43.751  0.00  0.00            
ATOM    789  HA  ASP X  51      49.552  51.577  43.511  0.00  0.00            
ATOM    790  CB  ASP X  51      47.418  51.916  43.438  0.00  0.00            
ATOM    791  HB2 ASP X  51      46.701  52.682  43.731  0.00  0.00            
ATOM    792  HB3 ASP X  51      47.375  51.729  42.365  0.00  0.00            
ATOM    793  CG  ASP X  51      46.891  50.597  44.024  0.00  0.00            
ATOM    794  OD1 ASP X  51      47.740  49.780  44.485  0.00  0.00            
ATOM    795  OD2 ASP X  51      45.703  50.353  43.921  0.00  0.00            
ATOM    796  C   ASP X  51      49.242  53.550  42.799  0.00  0.00            
ATOM    797  O   ASP X  51      49.886  53.293  41.754  0.00  0.00            
ATOM    798  N   LEU X  52      49.002  54.856  43.135  0.00  0.00            
ATOM    799  H   LEU X  52      48.404  54.964  43.942  0.00  0.00            
ATOM    800  CA  LEU X  52      49.604  56.107  42.516  0.00  0.00            
ATOM    801  HA  LEU X  52      49.389  55.933  41.462  0.00  0.00            
ATOM    802  CB  LEU X  52      48.855  57.426  43.026  0.00  0.00            
ATOM    803  HB2 LEU X  52      47.767  57.363  43.035  0.00  0.00            
ATOM    804  HB3 LEU X  52      49.113  57.522  44.081  0.00  0.00            
ATOM    805  CG  LEU X  52      49.331  58.734  42.418  0.00  0.00            
ATOM    806  HG  LEU X  52      50.387  58.779  42.684  0.00  0.00            
ATOM    807  CD1 LEU X  52      49.292  58.685  40.896  0.00  0.00            
ATOM    808 HD11 LEU X  52      49.522  59.658  40.462  0.00  0.00            
ATOM    809 HD12 LEU X  52      49.962  57.907  40.531  0.00  0.00            
ATOM    810 HD13 LEU X  52      48.262  58.548  40.566  0.00  0.00            
ATOM    811  CD2 LEU X  52      48.546  59.946  42.956  0.00  0.00            
ATOM    812 HD21 LEU X  52      48.714  59.922  44.032  0.00  0.00            
ATOM    813 HD22 LEU X  52      48.922  60.865  42.507  0.00  0.00            
ATOM    814 HD23 LEU X  52      47.502  59.785  42.690  0.00  0.00            
ATOM    815  C   LEU X  52      51.090  56.117  42.634  0.00  0.00            
ATOM    816  O   LEU X  52      51.841  56.444  41.672  0.00  0.00            
ATOM    817  N   LEU X  53      51.613  55.805  43.801  0.00  0.00            
ATOM    818  H   LEU X  53      50.982  55.685  44.581  0.00  0.00            
ATOM    819  CA  LEU X  53      53.092  55.787  43.982  0.00  0.00            
ATOM    820  HA  LEU X  53      53.575  56.650  43.524  0.00  0.00            
ATOM    821  CB  LEU X  53      53.435  55.883  45.442  0.00  0.00            
ATOM    822  HB2 LEU X  53      52.834  55.130  45.954  0.00  0.00            
ATOM    823  HB3 LEU X  53      54.493  55.625  45.496  0.00  0.00            
ATOM    824  CG  LEU X  53      53.190  57.290  46.064  0.00  0.00            
ATOM    825  HG  LEU X  53      52.259  57.720  45.694  0.00  0.00            
ATOM    826  CD1 LEU X  53      53.295  57.352  47.605  0.00  0.00            
ATOM    827 HD11 LEU X  53      53.684  56.438  48.054  0.00  0.00            
ATOM    828 HD12 LEU X  53      53.978  58.133  47.939  0.00  0.00            
ATOM    829 HD13 LEU X  53      52.250  57.377  47.911  0.00  0.00            
ATOM    830  CD2 LEU X  53      54.301  58.247  45.647  0.00  0.00            
ATOM    831 HD21 LEU X  53      54.172  58.571  44.614  0.00  0.00            
ATOM    832 HD22 LEU X  53      54.388  59.147  46.256  0.00  0.00            
ATOM    833 HD23 LEU X  53      55.310  57.837  45.633  0.00  0.00            
ATOM    834  C   LEU X  53      53.743  54.571  43.313  0.00  0.00            
ATOM    835  O   LEU X  53      54.890  54.682  42.891  0.00  0.00            
ATOM    836  N   LEU X  54      53.031  53.436  43.199  0.00  0.00            
ATOM    837  H   LEU X  54      52.154  53.370  43.695  0.00  0.00            
ATOM    838  CA  LEU X  54      53.277  52.251  42.341  0.00  0.00            
ATOM    839  HA  LEU X  54      54.307  51.977  42.570  0.00  0.00            
ATOM    840  CB  LEU X  54      52.320  51.098  42.536  0.00  0.00            
ATOM    841  HB2 LEU X  54      51.321  51.517  42.413  0.00  0.00            
ATOM    842  HB3 LEU X  54      52.422  50.433  41.679  0.00  0.00            
ATOM    843  CG  LEU X  54      52.419  50.274  43.872  0.00  0.00            
ATOM    844  HG  LEU X  54      52.243  50.963  44.698  0.00  0.00            
ATOM    845  CD1 LEU X  54      51.309  49.280  44.003  0.00  0.00            
ATOM    846 HD11 LEU X  54      51.339  48.725  44.940  0.00  0.00            
ATOM    847 HD12 LEU X  54      50.344  49.787  43.997  0.00  0.00            
ATOM    848 HD13 LEU X  54      51.287  48.572  43.174  0.00  0.00            
ATOM    849  CD2 LEU X  54      53.636  49.568  44.233  0.00  0.00            
ATOM    850 HD21 LEU X  54      54.507  50.218  44.148  0.00  0.00            
ATOM    851 HD22 LEU X  54      53.558  49.122  45.224  0.00  0.00            
ATOM    852 HD23 LEU X  54      53.889  48.787  43.515  0.00  0.00            
ATOM    853  C   LEU X  54      53.367  52.642  40.874  0.00  0.00            
ATOM    854  O   LEU X  54      54.333  52.335  40.186  0.00  0.00            
ATOM    855  N   GLY X  55      52.361  53.420  40.417  0.00  0.00            
ATOM    856  H   GLY X  55      51.590  53.574  41.051  0.00  0.00            
ATOM    857  CA  GLY X  55      52.188  53.846  39.003  0.00  0.00            
ATOM    858  HA2 GLY X  55      52.454  53.028  38.334  0.00  0.00            
ATOM    859  HA3 GLY X  55      51.166  54.150  38.774  0.00  0.00            
ATOM    860  C   GLY X  55      53.064  54.999  38.586  0.00  0.00            
ATOM    861  O   GLY X  55      53.448  55.005  37.385  0.00  0.00            
ATOM    862  N   LEU X  56      53.499  55.906  39.519  0.00  0.00            
ATOM    863  H   LEU X  56      53.212  55.830  40.484  0.00  0.00            
ATOM    864  CA  LEU X  56      54.572  56.952  39.155  0.00  0.00            
ATOM    865  HA  LEU X  56      54.397  57.398  38.176  0.00  0.00            
ATOM    866  CB  LEU X  56      54.390  58.134  40.124  0.00  0.00            
ATOM    867  HB2 LEU X  56      54.664  57.795  41.123  0.00  0.00            
ATOM    868  HB3 LEU X  56      55.296  58.716  39.956  0.00  0.00            
ATOM    869  CG  LEU X  56      53.141  58.944  40.119  0.00  0.00            
ATOM    870  HG  LEU X  56      52.300  58.250  40.126  0.00  0.00            
ATOM    871  CD1 LEU X  56      53.038  59.863  41.314  0.00  0.00            
ATOM    872 HD11 LEU X  56      52.788  59.247  42.178  0.00  0.00            
ATOM    873 HD12 LEU X  56      53.991  60.351  41.519  0.00  0.00            
ATOM    874 HD13 LEU X  56      52.162  60.508  41.241  0.00  0.00            
ATOM    875  CD2 LEU X  56      53.007  59.732  38.869  0.00  0.00            
ATOM    876 HD21 LEU X  56      53.842  60.415  38.714  0.00  0.00            
ATOM    877 HD22 LEU X  56      53.117  59.065  38.013  0.00  0.00            
ATOM    878 HD23 LEU X  56      52.055  60.237  38.707  0.00  0.00            
ATOM    879  C   LEU X  56      56.058  56.374  39.207  0.00  0.00            
ATOM    880  O   LEU X  56      56.844  56.867  38.410  0.00  0.00            
ATOM    881  N   LEU X  57      56.328  55.401  40.066  0.00  0.00            
ATOM    882  H   LEU X  57      55.616  55.121  40.725  0.00  0.00            
ATOM    883  CA  LEU X  57      57.718  54.992  40.380  0.00  0.00            
ATOM    884  HA  LEU X  57      58.347  55.634  39.762  0.00  0.00            
ATOM    885  CB  LEU X  57      58.057  55.250  41.905  0.00  0.00            
ATOM    886  HB2 LEU X  57      57.618  54.490  42.551  0.00  0.00            
ATOM    887  HB3 LEU X  57      59.137  55.217  42.049  0.00  0.00            
ATOM    888  CG  LEU X  57      57.582  56.600  42.424  0.00  0.00            
ATOM    889  HG  LEU X  57      56.537  56.668  42.122  0.00  0.00            
ATOM    890  CD1 LEU X  57      57.756  56.610  43.967  0.00  0.00            
ATOM    891 HD11 LEU X  57      57.026  55.982  44.477  0.00  0.00            
ATOM    892 HD12 LEU X  57      58.782  56.316  44.186  0.00  0.00            
ATOM    893 HD13 LEU X  57      57.657  57.615  44.377  0.00  0.00            
ATOM    894  CD2 LEU X  57      58.328  57.757  41.752  0.00  0.00            
ATOM    895 HD21 LEU X  57      59.405  57.591  41.739  0.00  0.00            
ATOM    896 HD22 LEU X  57      58.100  57.992  40.712  0.00  0.00            
ATOM    897 HD23 LEU X  57      58.127  58.659  42.330  0.00  0.00            
ATOM    898  C   LEU X  57      58.013  53.511  40.162  0.00  0.00            
ATOM    899  O   LEU X  57      58.834  53.107  39.299  0.00  0.00            
ATOM    900  N   VAL X  58      57.387  52.631  40.942  0.00  0.00            
ATOM    901  H   VAL X  58      56.484  52.805  41.359  0.00  0.00            
ATOM    902  CA  VAL X  58      57.800  51.235  41.133  0.00  0.00            
ATOM    903  HA  VAL X  58      58.874  51.292  41.310  0.00  0.00            
ATOM    904  CB  VAL X  58      57.133  50.551  42.314  0.00  0.00            
ATOM    905  HB  VAL X  58      56.088  50.491  42.009  0.00  0.00            
ATOM    906  CG1 VAL X  58      57.597  49.150  42.635  0.00  0.00            
ATOM    907 HG11 VAL X  58      57.508  48.404  41.845  0.00  0.00            
ATOM    908 HG12 VAL X  58      58.633  49.186  42.974  0.00  0.00            
ATOM    909 HG13 VAL X  58      56.955  48.820  43.452  0.00  0.00            
ATOM    910  CG2 VAL X  58      57.398  51.415  43.602  0.00  0.00            
ATOM    911 HG21 VAL X  58      57.028  50.804  44.425  0.00  0.00            
ATOM    912 HG22 VAL X  58      58.430  51.760  43.678  0.00  0.00            
ATOM    913 HG23 VAL X  58      56.806  52.326  43.697  0.00  0.00            
ATOM    914  C   VAL X  58      57.520  50.412  39.910  0.00  0.00            
ATOM    915  O   VAL X  58      58.432  49.683  39.519  0.00  0.00            
ATOM    916  N   LEU X  59      56.315  50.552  39.232  0.00  0.00            
ATOM    917  H   LEU X  59      55.610  51.145  39.647  0.00  0.00            
ATOM    918  CA  LEU X  59      56.087  49.881  37.896  0.00  0.00            
ATOM    919  HA  LEU X  59      56.271  48.823  38.079  0.00  0.00            
ATOM    920  CB  LEU X  59      54.681  50.053  37.300  0.00  0.00            
ATOM    921  HB2 LEU X  59      54.396  51.094  37.451  0.00  0.00            
ATOM    922  HB3 LEU X  59      54.870  49.910  36.236  0.00  0.00            
ATOM    923  CG  LEU X  59      53.588  49.049  37.643  0.00  0.00            
ATOM    924  HG  LEU X  59      53.961  48.070  37.345  0.00  0.00            
ATOM    925  CD1 LEU X  59      53.385  49.139  39.119  0.00  0.00            
ATOM    926 HD11 LEU X  59      52.562  48.478  39.391  0.00  0.00            
ATOM    927 HD12 LEU X  59      54.243  48.751  39.670  0.00  0.00            
ATOM    928 HD13 LEU X  59      53.101  50.185  39.234  0.00  0.00            
ATOM    929  CD2 LEU X  59      52.230  49.414  36.859  0.00  0.00            
ATOM    930 HD21 LEU X  59      51.461  48.673  37.079  0.00  0.00            
ATOM    931 HD22 LEU X  59      51.859  50.428  37.004  0.00  0.00            
ATOM    932 HD23 LEU X  59      52.401  49.252  35.795  0.00  0.00            
ATOM    933  C   LEU X  59      57.254  50.329  37.003  0.00  0.00            
ATOM    934  O   LEU X  59      58.046  49.424  36.591  0.00  0.00            
ATOM    935  N   PRO X  60      57.461  51.606  36.708  0.00  0.00            
ATOM    936  CD  PRO X  60      56.587  52.730  36.960  0.00  0.00            
ATOM    937  HD2 PRO X  60      56.462  52.880  38.032  0.00  0.00            
ATOM    938  HD3 PRO X  60      55.553  52.534  36.675  0.00  0.00            
ATOM    939  CG  PRO X  60      57.175  54.004  36.328  0.00  0.00            
ATOM    940  HG2 PRO X  60      57.228  54.813  37.056  0.00  0.00            
ATOM    941  HG3 PRO X  60      56.560  54.325  35.487  0.00  0.00            
ATOM    942  CB  PRO X  60      58.566  53.563  35.948  0.00  0.00            
ATOM    943  HB2 PRO X  60      59.294  53.896  36.687  0.00  0.00            
ATOM    944  HB3 PRO X  60      58.875  53.997  34.997  0.00  0.00            
ATOM    945  CA  PRO X  60      58.552  52.063  35.896  0.00  0.00            
ATOM    946  HA  PRO X  60      58.330  51.754  34.875  0.00  0.00            
ATOM    947  C   PRO X  60      59.910  51.464  36.291  0.00  0.00            
ATOM    948  O   PRO X  60      60.671  51.033  35.376  0.00  0.00            
ATOM    949  N   PHE X  61      60.207  51.490  37.563  0.00  0.00            
ATOM    950  H   PHE X  61      59.647  51.983  38.244  0.00  0.00            
ATOM    951  CA  PHE X  61      61.525  51.033  38.100  0.00  0.00            
ATOM    952  HA  PHE X  61      62.354  51.533  37.598  0.00  0.00            
ATOM    953  CB  PHE X  61      61.742  51.413  39.527  0.00  0.00            
ATOM    954  HB2 PHE X  61      60.827  51.116  40.038  0.00  0.00            
ATOM    955  HB3 PHE X  61      62.623  50.870  39.866  0.00  0.00            
ATOM    956  CG  PHE X  61      61.890  52.876  39.895  0.00  0.00            
ATOM    957  CD1 PHE X  61      61.836  53.249  41.275  0.00  0.00            
ATOM    958  HD1 PHE X  61      61.836  52.468  42.021  0.00  0.00            
ATOM    959  CE1 PHE X  61      62.146  54.562  41.629  0.00  0.00            
ATOM    960  HE1 PHE X  61      62.329  54.786  42.670  0.00  0.00            
ATOM    961  CZ  PHE X  61      62.156  55.562  40.628  0.00  0.00            
ATOM    962  HZ  PHE X  61      62.216  56.617  40.853  0.00  0.00            
ATOM    963  CE2 PHE X  61      62.179  55.204  39.253  0.00  0.00            
ATOM    964  HE2 PHE X  61      62.414  55.942  38.500  0.00  0.00            
ATOM    965  CD2 PHE X  61      62.054  53.880  38.888  0.00  0.00            
ATOM    966  HD2 PHE X  61      62.229  53.635  37.850  0.00  0.00            
ATOM    967  C   PHE X  61      61.739  49.549  37.814  0.00  0.00            
ATOM    968  O   PHE X  61      62.820  49.105  37.329  0.00  0.00            
ATOM    969  N   SER X  62      60.717  48.710  38.087  0.00  0.00            
ATOM    970  H   SER X  62      59.835  49.175  38.252  0.00  0.00            
ATOM    971  CA  SER X  62      60.682  47.297  37.805  0.00  0.00            
ATOM    972  HA  SER X  62      61.504  46.758  38.276  0.00  0.00            
ATOM    973  CB  SER X  62      59.331  46.740  38.251  0.00  0.00            
ATOM    974  HB2 SER X  62      58.491  47.255  37.784  0.00  0.00            
ATOM    975  HB3 SER X  62      59.341  45.661  38.098  0.00  0.00            
ATOM    976  OG  SER X  62      59.205  47.042  39.645  0.00  0.00            
ATOM    977  HG  SER X  62      59.244  47.983  39.831  0.00  0.00            
ATOM    978  C   SER X  62      60.753  46.951  36.322  0.00  0.00            
ATOM    979  O   SER X  62      61.207  45.876  35.983  0.00  0.00            
ATOM    980  N   ALA X  63      60.266  47.887  35.442  0.00  0.00            
ATOM    981  H   ALA X  63      59.803  48.702  35.817  0.00  0.00            
ATOM    982  CA  ALA X  63      60.045  47.728  34.027  0.00  0.00            
ATOM    983  HA  ALA X  63      59.781  46.697  33.791  0.00  0.00            
ATOM    984  CB  ALA X  63      58.969  48.762  33.591  0.00  0.00            
ATOM    985  HB1 ALA X  63      59.324  49.791  33.635  0.00  0.00            
ATOM    986  HB2 ALA X  63      58.706  48.630  32.542  0.00  0.00            
ATOM    987  HB3 ALA X  63      58.105  48.768  34.256  0.00  0.00            
ATOM    988  C   ALA X  63      61.321  48.026  33.360  0.00  0.00            
ATOM    989  O   ALA X  63      61.706  47.141  32.590  0.00  0.00            
ATOM    990  N   ILE X  64      61.960  49.220  33.603  0.00  0.00            
ATOM    991  H   ILE X  64      61.594  49.903  34.250  0.00  0.00            
ATOM    992  CA  ILE X  64      63.296  49.424  33.000  0.00  0.00            
ATOM    993  HA  ILE X  64      63.302  49.413  31.910  0.00  0.00            
ATOM    994  CB  ILE X  64      63.702  50.882  33.363  0.00  0.00            
ATOM    995  HB  ILE X  64      63.537  50.987  34.435  0.00  0.00            
ATOM    996  CG2 ILE X  64      65.186  51.141  33.002  0.00  0.00            
ATOM    997 HG21 ILE X  64      65.858  50.742  33.763  0.00  0.00            
ATOM    998 HG22 ILE X  64      65.537  50.609  32.118  0.00  0.00            
ATOM    999 HG23 ILE X  64      65.469  52.194  32.996  0.00  0.00            
ATOM   1000  CG1 ILE X  64      62.704  51.908  32.678  0.00  0.00            
ATOM   1001 HG12 ILE X  64      61.676  51.757  33.009  0.00  0.00            
ATOM   1002 HG13 ILE X  64      62.933  52.872  33.131  0.00  0.00            
ATOM   1003  CD1 ILE X  64      62.892  52.004  31.125  0.00  0.00            
ATOM   1004 HD11 ILE X  64      63.817  52.490  30.814  0.00  0.00            
ATOM   1005 HD12 ILE X  64      62.947  51.097  30.522  0.00  0.00            
ATOM   1006 HD13 ILE X  64      62.014  52.526  30.745  0.00  0.00            
ATOM   1007  C   ILE X  64      64.343  48.436  33.529  0.00  0.00            
ATOM   1008  O   ILE X  64      65.343  48.134  32.868  0.00  0.00            
ATOM   1009  N   TYR X  65      64.193  47.968  34.782  0.00  0.00            
ATOM   1010  H   TYR X  65      63.493  48.367  35.391  0.00  0.00            
ATOM   1011  CA  TYR X  65      64.977  46.812  35.309  0.00  0.00            
ATOM   1012  HA  TYR X  65      66.043  47.035  35.319  0.00  0.00            
ATOM   1013  CB  TYR X  65      64.564  46.690  36.806  0.00  0.00            
ATOM   1014  HB2 TYR X  65      64.822  47.616  37.320  0.00  0.00            
ATOM   1015  HB3 TYR X  65      63.478  46.630  36.738  0.00  0.00            
ATOM   1016  CG  TYR X  65      65.227  45.539  37.612  0.00  0.00            
ATOM   1017  CD1 TYR X  65      66.593  45.612  37.733  0.00  0.00            
ATOM   1018  HD1 TYR X  65      67.041  46.511  37.335  0.00  0.00            
ATOM   1019  CE1 TYR X  65      67.339  44.621  38.398  0.00  0.00            
ATOM   1020  HE1 TYR X  65      68.408  44.744  38.487  0.00  0.00            
ATOM   1021  CZ  TYR X  65      66.654  43.574  38.955  0.00  0.00            
ATOM   1022  OH  TYR X  65      67.377  42.559  39.548  0.00  0.00            
ATOM   1023  HH  TYR X  65      67.076  41.680  39.307  0.00  0.00            
ATOM   1024  CE2 TYR X  65      65.281  43.370  38.797  0.00  0.00            
ATOM   1025  HE2 TYR X  65      64.828  42.496  39.243  0.00  0.00            
ATOM   1026  CD2 TYR X  65      64.578  44.345  38.063  0.00  0.00            
ATOM   1027  HD2 TYR X  65      63.555  44.112  37.804  0.00  0.00            
ATOM   1028  C   TYR X  65      64.746  45.508  34.519  0.00  0.00            
ATOM   1029  O   TYR X  65      65.721  44.877  34.122  0.00  0.00            
ATOM   1030  N   GLN X  66      63.497  45.138  34.232  0.00  0.00            
ATOM   1031  H   GLN X  66      62.708  45.640  34.614  0.00  0.00            
ATOM   1032  CA  GLN X  66      63.269  44.013  33.343  0.00  0.00            
ATOM   1033  HA  GLN X  66      64.013  43.251  33.576  0.00  0.00            
ATOM   1034  CB  GLN X  66      61.843  43.425  33.661  0.00  0.00            
ATOM   1035  HB2 GLN X  66      61.213  44.314  33.686  0.00  0.00            
ATOM   1036  HB3 GLN X  66      61.625  42.690  32.886  0.00  0.00            
ATOM   1037  CG  GLN X  66      61.850  42.563  34.932  0.00  0.00            
ATOM   1038  HG2 GLN X  66      62.542  41.731  34.805  0.00  0.00            
ATOM   1039  HG3 GLN X  66      62.312  43.073  35.777  0.00  0.00            
ATOM   1040  CD  GLN X  66      60.499  41.972  35.220  0.00  0.00            
ATOM   1041  OE1 GLN X  66      59.846  41.343  34.389  0.00  0.00            
ATOM   1042  NE2 GLN X  66      60.010  42.053  36.395  0.00  0.00            
ATOM   1043 HE21 GLN X  66      59.082  41.654  36.417  0.00  0.00            
ATOM   1044 HE22 GLN X  66      60.394  42.544  37.190  0.00  0.00            
ATOM   1045  C   GLN X  66      63.473  44.208  31.826  0.00  0.00            
ATOM   1046  O   GLN X  66      63.475  43.253  31.059  0.00  0.00            
ATOM   1047  N   LEU X  67      63.587  45.460  31.389  0.00  0.00            
ATOM   1048  H   LEU X  67      63.342  46.176  32.058  0.00  0.00            
ATOM   1049  CA  LEU X  67      63.997  45.763  30.014  0.00  0.00            
ATOM   1050  HA  LEU X  67      63.585  45.002  29.352  0.00  0.00            
ATOM   1051  CB  LEU X  67      63.376  47.125  29.601  0.00  0.00            
ATOM   1052  HB2 LEU X  67      62.287  47.155  29.637  0.00  0.00            
ATOM   1053  HB3 LEU X  67      63.810  47.766  30.368  0.00  0.00            
ATOM   1054  CG  LEU X  67      63.841  47.713  28.292  0.00  0.00            
ATOM   1055  HG  LEU X  67      64.850  47.365  28.071  0.00  0.00            
ATOM   1056  CD1 LEU X  67      62.907  47.250  27.161  0.00  0.00            
ATOM   1057 HD11 LEU X  67      61.909  47.646  27.348  0.00  0.00            
ATOM   1058 HD12 LEU X  67      63.289  47.695  26.242  0.00  0.00            
ATOM   1059 HD13 LEU X  67      63.075  46.177  27.073  0.00  0.00            
ATOM   1060  CD2 LEU X  67      63.771  49.214  28.352  0.00  0.00            
ATOM   1061 HD21 LEU X  67      64.469  49.574  29.108  0.00  0.00            
ATOM   1062 HD22 LEU X  67      63.975  49.624  27.363  0.00  0.00            
ATOM   1063 HD23 LEU X  67      62.768  49.579  28.575  0.00  0.00            
ATOM   1064  C   LEU X  67      65.517  45.644  29.891  0.00  0.00            
ATOM   1065  O   LEU X  67      66.074  45.381  28.806  0.00  0.00            
ATOM   1066  N   SER X  68      66.187  46.063  30.928  0.00  0.00            
ATOM   1067  H   SER X  68      65.750  46.442  31.756  0.00  0.00            
ATOM   1068  CA  SER X  68      67.660  45.926  31.047  0.00  0.00            
ATOM   1069  HA  SER X  68      68.081  46.005  30.045  0.00  0.00            
ATOM   1070  CB  SER X  68      68.148  47.031  31.994  0.00  0.00            
ATOM   1071  HB2 SER X  68      67.582  46.906  32.917  0.00  0.00            
ATOM   1072  HB3 SER X  68      69.226  46.926  32.113  0.00  0.00            
ATOM   1073  OG  SER X  68      67.766  48.257  31.552  0.00  0.00            
ATOM   1074  HG  SER X  68      66.960  48.400  32.053  0.00  0.00            
ATOM   1075  C   SER X  68      68.113  44.579  31.561  0.00  0.00            
ATOM   1076  O   SER X  68      69.291  44.272  31.432  0.00  0.00            
ATOM   1077  N   CYS X  69      67.218  43.716  31.996  0.00  0.00            
ATOM   1078  H   CYS X  69      66.333  44.199  32.059  0.00  0.00            
ATOM   1079  CA  CYS X  69      67.455  42.578  32.853  0.00  0.00            
ATOM   1080  HA  CYS X  69      66.432  42.374  33.171  0.00  0.00            
ATOM   1081  CB  CYS X  69      67.981  41.413  32.011  0.00  0.00            
ATOM   1082  HB2 CYS X  69      68.971  41.547  31.575  0.00  0.00            
ATOM   1083  HB3 CYS X  69      68.129  40.551  32.662  0.00  0.00            
ATOM   1084  SG  CYS X  69      66.705  40.928  30.843  0.00  0.00            
ATOM   1085  HG  CYS X  69      66.435  42.110  30.282  0.00  0.00            
ATOM   1086  C   CYS X  69      68.357  42.956  34.076  0.00  0.00            
ATOM   1087  O   CYS X  69      68.826  42.102  34.762  0.00  0.00            
ATOM   1088  N   LYS X  70      68.731  44.240  34.306  0.00  0.00            
ATOM   1089  H   LYS X  70      68.189  44.986  33.892  0.00  0.00            
ATOM   1090  CA  LYS X  70      69.649  44.725  35.342  0.00  0.00            
ATOM   1091  HA  LYS X  70      69.426  44.231  36.287  0.00  0.00            
ATOM   1092  CB  LYS X  70      71.047  44.342  34.944  0.00  0.00            
ATOM   1093  HB2 LYS X  70      71.646  44.439  35.850  0.00  0.00            
ATOM   1094  HB3 LYS X  70      71.210  43.297  34.680  0.00  0.00            
ATOM   1095  CG  LYS X  70      71.592  45.409  33.899  0.00  0.00            
ATOM   1096  HG2 LYS X  70      70.815  45.785  33.234  0.00  0.00            
ATOM   1097  HG3 LYS X  70      71.987  46.256  34.461  0.00  0.00            
ATOM   1098  CD  LYS X  70      72.719  44.741  33.100  0.00  0.00            
ATOM   1099  HD2 LYS X  70      73.651  44.563  33.637  0.00  0.00            
ATOM   1100  HD3 LYS X  70      72.349  43.786  32.725  0.00  0.00            
ATOM   1101  CE  LYS X  70      72.979  45.682  31.832  0.00  0.00            
ATOM   1102  HE2 LYS X  70      73.854  45.312  31.297  0.00  0.00            
ATOM   1103  HE3 LYS X  70      72.136  45.709  31.143  0.00  0.00            
ATOM   1104  NZ  LYS X  70      73.222  47.026  32.382  0.00  0.00            
ATOM   1105  HZ1 LYS X  70      72.332  47.297  32.774  0.00  0.00            
ATOM   1106  HZ2 LYS X  70      73.885  47.051  33.143  0.00  0.00            
ATOM   1107  HZ3 LYS X  70      73.510  47.727  31.715  0.00  0.00            
ATOM   1108  C   LYS X  70      69.602  46.239  35.698  0.00  0.00            
ATOM   1109  O   LYS X  70      69.146  47.146  34.986  0.00  0.00            
ATOM   1110  N   TRP X  71      70.001  46.614  36.964  0.00  0.00            
ATOM   1111  H   TRP X  71      70.277  45.833  37.542  0.00  0.00            
ATOM   1112  CA  TRP X  71      70.268  47.945  37.456  0.00  0.00            
ATOM   1113  HA  TRP X  71      69.553  48.612  36.975  0.00  0.00            
ATOM   1114  CB  TRP X  71      70.007  47.956  39.008  0.00  0.00            
ATOM   1115  HB2 TRP X  71      69.228  47.237  39.261  0.00  0.00            
ATOM   1116  HB3 TRP X  71      70.897  47.584  39.514  0.00  0.00            
ATOM   1117  CG  TRP X  71      69.685  49.288  39.622  0.00  0.00            
ATOM   1118  CD1 TRP X  71      70.451  50.050  40.450  0.00  0.00            
ATOM   1119  HD1 TRP X  71      71.501  49.911  40.659  0.00  0.00            
ATOM   1120  NE1 TRP X  71      69.710  51.185  40.931  0.00  0.00            
ATOM   1121  HE1 TRP X  71      70.055  51.772  41.677  0.00  0.00            
ATOM   1122  CE2 TRP X  71      68.441  51.148  40.445  0.00  0.00            
ATOM   1123  CZ2 TRP X  71      67.261  51.861  40.775  0.00  0.00            
ATOM   1124  HZ2 TRP X  71      67.166  52.686  41.466  0.00  0.00            
ATOM   1125  CH2 TRP X  71      66.121  51.544  40.073  0.00  0.00            
ATOM   1126  HH2 TRP X  71      65.260  52.152  40.311  0.00  0.00            
ATOM   1127  CZ3 TRP X  71      66.068  50.493  39.101  0.00  0.00            
ATOM   1128  HZ3 TRP X  71      65.168  50.132  38.625  0.00  0.00            
ATOM   1129  CE3 TRP X  71      67.168  49.660  38.935  0.00  0.00            
ATOM   1130  HE3 TRP X  71      67.014  48.711  38.442  0.00  0.00            
ATOM   1131  CD2 TRP X  71      68.427  49.977  39.568  0.00  0.00            
ATOM   1132  C   TRP X  71      71.558  48.582  36.993  0.00  0.00            
ATOM   1133  O   TRP X  71      72.515  47.861  36.743  0.00  0.00            
ATOM   1134  N   SER X  72      71.627  49.881  36.976  0.00  0.00            
ATOM   1135  H   SER X  72      70.750  50.371  37.089  0.00  0.00            
ATOM   1136  CA  SER X  72      72.888  50.608  36.583  0.00  0.00            
ATOM   1137  HA  SER X  72      73.672  49.886  36.812  0.00  0.00            
ATOM   1138  CB  SER X  72      72.909  50.849  35.040  0.00  0.00            
ATOM   1139  HB2 SER X  72      73.896  51.203  34.742  0.00  0.00            
ATOM   1140  HB3 SER X  72      72.760  49.911  34.506  0.00  0.00            
ATOM   1141  OG  SER X  72      71.882  51.750  34.647  0.00  0.00            
ATOM   1142  HG  SER X  72      71.032  51.338  34.815  0.00  0.00            
ATOM   1143  C   SER X  72      73.097  52.027  37.174  0.00  0.00            
ATOM   1144  O   SER X  72      74.089  52.725  36.894  0.00  0.00            
ATOM   1145  N   PHE X  73      72.172  52.506  38.048  0.00  0.00            
ATOM   1146  H   PHE X  73      71.249  52.099  38.074  0.00  0.00            
ATOM   1147  CA  PHE X  73      72.053  53.907  38.558  0.00  0.00            
ATOM   1148  HA  PHE X  73      72.527  54.545  37.813  0.00  0.00            
ATOM   1149  CB  PHE X  73      70.600  54.273  38.602  0.00  0.00            
ATOM   1150  HB2 PHE X  73      70.053  53.667  39.324  0.00  0.00            
ATOM   1151  HB3 PHE X  73      70.590  55.337  38.839  0.00  0.00            
ATOM   1152  CG  PHE X  73      69.787  54.093  37.305  0.00  0.00            
ATOM   1153  CD1 PHE X  73      70.290  54.509  36.076  0.00  0.00            
ATOM   1154  HD1 PHE X  73      71.282  54.932  36.126  0.00  0.00            
ATOM   1155  CE1 PHE X  73      69.540  54.610  34.943  0.00  0.00            
ATOM   1156  HE1 PHE X  73      69.829  54.864  33.934  0.00  0.00            
ATOM   1157  CZ  PHE X  73      68.255  54.016  34.995  0.00  0.00            
ATOM   1158  HZ  PHE X  73      67.761  53.894  34.042  0.00  0.00            
ATOM   1159  CE2 PHE X  73      67.685  53.625  36.228  0.00  0.00            
ATOM   1160  HE2 PHE X  73      66.645  53.336  36.191  0.00  0.00            
ATOM   1161  CD2 PHE X  73      68.414  53.702  37.390  0.00  0.00            
ATOM   1162  HD2 PHE X  73      67.896  53.430  38.298  0.00  0.00            
ATOM   1163  C   PHE X  73      72.690  54.062  39.905  0.00  0.00            
ATOM   1164  O   PHE X  73      72.502  55.144  40.462  0.00  0.00            
ATOM   1165  N   GLY X  74      73.402  53.096  40.494  0.00  0.00            
ATOM   1166  H   GLY X  74      73.525  52.227  39.994  0.00  0.00            
ATOM   1167  CA  GLY X  74      73.958  53.241  41.830  0.00  0.00            
ATOM   1168  HA2 GLY X  74      74.962  52.827  41.739  0.00  0.00            
ATOM   1169  HA3 GLY X  74      74.088  54.279  42.139  0.00  0.00            
ATOM   1170  C   GLY X  74      73.174  52.441  42.882  0.00  0.00            
ATOM   1171  O   GLY X  74      71.934  52.344  42.829  0.00  0.00            
ATOM   1172  N   LYS X  75      73.855  51.705  43.819  0.00  0.00            
ATOM   1173  H   LYS X  75      74.862  51.783  43.831  0.00  0.00            
ATOM   1174  CA  LYS X  75      73.150  50.789  44.793  0.00  0.00            
ATOM   1175  HA  LYS X  75      72.576  50.119  44.153  0.00  0.00            
ATOM   1176  CB  LYS X  75      74.280  50.044  45.541  0.00  0.00            
ATOM   1177  HB2 LYS X  75      75.054  49.652  44.881  0.00  0.00            
ATOM   1178  HB3 LYS X  75      74.847  50.813  46.066  0.00  0.00            
ATOM   1179  CG  LYS X  75      73.829  48.967  46.519  0.00  0.00            
ATOM   1180  HG2 LYS X  75      73.143  49.477  47.195  0.00  0.00            
ATOM   1181  HG3 LYS X  75      73.246  48.173  46.052  0.00  0.00            
ATOM   1182  CD  LYS X  75      74.985  48.392  47.347  0.00  0.00            
ATOM   1183  HD2 LYS X  75      75.493  47.686  46.690  0.00  0.00            
ATOM   1184  HD3 LYS X  75      75.722  49.039  47.823  0.00  0.00            
ATOM   1185  CE  LYS X  75      74.396  47.667  48.524  0.00  0.00            
ATOM   1186  HE2 LYS X  75      73.442  47.281  48.167  0.00  0.00            
ATOM   1187  HE3 LYS X  75      75.013  46.797  48.748  0.00  0.00            
ATOM   1188  NZ  LYS X  75      74.185  48.548  49.646  0.00  0.00            
ATOM   1189  HZ1 LYS X  75      75.005  48.690  50.219  0.00  0.00            
ATOM   1190  HZ2 LYS X  75      73.874  49.502  49.524  0.00  0.00            
ATOM   1191  HZ3 LYS X  75      73.454  48.201  50.250  0.00  0.00            
ATOM   1192  C   LYS X  75      72.107  51.399  45.756  0.00  0.00            
ATOM   1193  O   LYS X  75      71.160  50.727  46.121  0.00  0.00            
ATOM   1194  N   VAL X  76      72.301  52.660  46.072  0.00  0.00            
ATOM   1195  H   VAL X  76      73.100  53.156  45.704  0.00  0.00            
ATOM   1196  CA  VAL X  76      71.399  53.339  47.074  0.00  0.00            
ATOM   1197  HA  VAL X  76      71.190  52.645  47.889  0.00  0.00            
ATOM   1198  CB  VAL X  76      72.094  54.573  47.604  0.00  0.00            
ATOM   1199  HB  VAL X  76      72.396  55.246  46.801  0.00  0.00            
ATOM   1200  CG1 VAL X  76      71.050  55.361  48.466  0.00  0.00            
ATOM   1201 HG11 VAL X  76      70.388  55.867  47.763  0.00  0.00            
ATOM   1202 HG12 VAL X  76      70.505  54.709  49.149  0.00  0.00            
ATOM   1203 HG13 VAL X  76      71.506  56.135  49.083  0.00  0.00            
ATOM   1204  CG2 VAL X  76      73.219  54.179  48.512  0.00  0.00            
ATOM   1205 HG21 VAL X  76      72.764  53.546  49.273  0.00  0.00            
ATOM   1206 HG22 VAL X  76      73.911  53.580  47.920  0.00  0.00            
ATOM   1207 HG23 VAL X  76      73.750  54.955  49.063  0.00  0.00            
ATOM   1208  C   VAL X  76      70.021  53.710  46.481  0.00  0.00            
ATOM   1209  O   VAL X  76      69.019  53.335  47.087  0.00  0.00            
ATOM   1210  N   PHE X  77      69.997  54.204  45.319  0.00  0.00            
ATOM   1211  H   PHE X  77      70.861  54.382  44.829  0.00  0.00            
ATOM   1212  CA  PHE X  77      68.741  54.276  44.540  0.00  0.00            
ATOM   1213  HA  PHE X  77      68.012  54.796  45.161  0.00  0.00            
ATOM   1214  CB  PHE X  77      69.140  55.200  43.347  0.00  0.00            
ATOM   1215  HB2 PHE X  77      69.565  56.088  43.816  0.00  0.00            
ATOM   1216  HB3 PHE X  77      69.856  54.682  42.710  0.00  0.00            
ATOM   1217  CG  PHE X  77      67.913  55.518  42.480  0.00  0.00            
ATOM   1218  CD1 PHE X  77      68.109  55.522  41.101  0.00  0.00            
ATOM   1219  HD1 PHE X  77      69.076  55.261  40.695  0.00  0.00            
ATOM   1220  CE1 PHE X  77      67.016  55.798  40.250  0.00  0.00            
ATOM   1221  HE1 PHE X  77      67.107  55.637  39.186  0.00  0.00            
ATOM   1222  CZ  PHE X  77      65.753  56.022  40.906  0.00  0.00            
ATOM   1223  HZ  PHE X  77      64.915  56.308  40.287  0.00  0.00            
ATOM   1224  CE2 PHE X  77      65.640  56.158  42.301  0.00  0.00            
ATOM   1225  HE2 PHE X  77      64.699  56.350  42.796  0.00  0.00            
ATOM   1226  CD2 PHE X  77      66.707  55.901  43.101  0.00  0.00            
ATOM   1227  HD2 PHE X  77      66.595  55.902  44.175  0.00  0.00            
ATOM   1228  C   PHE X  77      68.062  52.874  44.204  0.00  0.00            
ATOM   1229  O   PHE X  77      66.853  52.688  44.142  0.00  0.00            
ATOM   1230  N   CYS X  78      68.900  51.832  44.212  0.00  0.00            
ATOM   1231  H   CYS X  78      69.875  52.060  44.344  0.00  0.00            
ATOM   1232  CA  CYS X  78      68.384  50.479  43.974  0.00  0.00            
ATOM   1233  HA  CYS X  78      67.639  50.638  43.195  0.00  0.00            
ATOM   1234  CB  CYS X  78      69.482  49.484  43.581  0.00  0.00            
ATOM   1235  HB2 CYS X  78      70.236  50.057  43.042  0.00  0.00            
ATOM   1236  HB3 CYS X  78      69.929  49.109  44.502  0.00  0.00            
ATOM   1237  SG  CYS X  78      68.798  48.067  42.692  0.00  0.00            
ATOM   1238  HG  CYS X  78      68.917  48.662  41.502  0.00  0.00            
ATOM   1239  C   CYS X  78      67.657  49.918  45.244  0.00  0.00            
ATOM   1240  O   CYS X  78      66.636  49.246  45.187  0.00  0.00            
ATOM   1241  N   ASN X  79      68.352  50.210  46.343  0.00  0.00            
ATOM   1242  H   ASN X  79      69.227  50.711  46.277  0.00  0.00            
ATOM   1243  CA  ASN X  79      67.864  49.868  47.631  0.00  0.00            
ATOM   1244  HA  ASN X  79      67.696  48.800  47.774  0.00  0.00            
ATOM   1245  CB  ASN X  79      68.977  50.145  48.636  0.00  0.00            
ATOM   1246  HB2 ASN X  79      69.895  49.713  48.239  0.00  0.00            
ATOM   1247  HB3 ASN X  79      69.111  51.223  48.732  0.00  0.00            
ATOM   1248  CG  ASN X  79      68.670  49.690  50.044  0.00  0.00            
ATOM   1249  OD1 ASN X  79      67.664  49.045  50.291  0.00  0.00            
ATOM   1250  ND2 ASN X  79      69.439  50.153  51.040  0.00  0.00            
ATOM   1251 HD21 ASN X  79      69.390  49.658  51.918  0.00  0.00            
ATOM   1252 HD22 ASN X  79      70.312  50.553  50.727  0.00  0.00            
ATOM   1253  C   ASN X  79      66.526  50.530  47.927  0.00  0.00            
ATOM   1254  O   ASN X  79      65.615  49.870  48.409  0.00  0.00            
ATOM   1255  N   ILE X  80      66.313  51.783  47.505  0.00  0.00            
ATOM   1256  H   ILE X  80      67.124  52.257  47.134  0.00  0.00            
ATOM   1257  CA  ILE X  80      65.129  52.616  47.630  0.00  0.00            
ATOM   1258  HA  ILE X  80      64.811  52.511  48.667  0.00  0.00            
ATOM   1259  CB  ILE X  80      65.315  54.078  47.250  0.00  0.00            
ATOM   1260  HB  ILE X  80      65.886  54.101  46.322  0.00  0.00            
ATOM   1261  CG2 ILE X  80      64.001  54.709  47.078  0.00  0.00            
ATOM   1262 HG21 ILE X  80      64.157  55.772  46.893  0.00  0.00            
ATOM   1263 HG22 ILE X  80      63.516  54.216  46.236  0.00  0.00            
ATOM   1264 HG23 ILE X  80      63.442  54.601  48.007  0.00  0.00            
ATOM   1265  CG1 ILE X  80      66.137  54.721  48.349  0.00  0.00            
ATOM   1266 HG12 ILE X  80      65.413  55.083  49.079  0.00  0.00            
ATOM   1267 HG13 ILE X  80      66.906  54.128  48.844  0.00  0.00            
ATOM   1268  CD1 ILE X  80      66.869  56.041  47.835  0.00  0.00            
ATOM   1269 HD11 ILE X  80      67.650  55.732  47.140  0.00  0.00            
ATOM   1270 HD12 ILE X  80      66.196  56.691  47.275  0.00  0.00            
ATOM   1271 HD13 ILE X  80      67.309  56.623  48.645  0.00  0.00            
ATOM   1272  C   ILE X  80      64.027  51.950  46.874  0.00  0.00            
ATOM   1273  O   ILE X  80      63.041  51.545  47.491  0.00  0.00            
ATOM   1274  N   TYR X  81      64.263  51.625  45.560  0.00  0.00            
ATOM   1275  H   TYR X  81      65.181  51.922  45.262  0.00  0.00            
ATOM   1276  CA  TYR X  81      63.357  50.930  44.591  0.00  0.00            
ATOM   1277  HA  TYR X  81      62.460  51.503  44.356  0.00  0.00            
ATOM   1278  CB  TYR X  81      64.261  50.684  43.343  0.00  0.00            
ATOM   1279  HB2 TYR X  81      64.322  51.565  42.703  0.00  0.00            
ATOM   1280  HB3 TYR X  81      65.292  50.522  43.657  0.00  0.00            
ATOM   1281  CG  TYR X  81      63.749  49.485  42.480  0.00  0.00            
ATOM   1282  CD1 TYR X  81      62.345  49.292  42.144  0.00  0.00            
ATOM   1283  HD1 TYR X  81      61.737  50.126  42.461  0.00  0.00            
ATOM   1284  CE1 TYR X  81      61.975  48.117  41.409  0.00  0.00            
ATOM   1285  HE1 TYR X  81      60.966  48.099  41.023  0.00  0.00            
ATOM   1286  CZ  TYR X  81      62.888  47.175  41.057  0.00  0.00            
ATOM   1287  OH  TYR X  81      62.486  45.971  40.418  0.00  0.00            
ATOM   1288  HH  TYR X  81      61.613  45.588  40.529  0.00  0.00            
ATOM   1289  CE2 TYR X  81      64.209  47.349  41.471  0.00  0.00            
ATOM   1290  HE2 TYR X  81      64.940  46.601  41.203  0.00  0.00            
ATOM   1291  CD2 TYR X  81      64.699  48.481  42.071  0.00  0.00            
ATOM   1292  HD2 TYR X  81      65.742  48.604  42.322  0.00  0.00            
ATOM   1293  C   TYR X  81      62.937  49.554  45.184  0.00  0.00            
ATOM   1294  O   TYR X  81      61.733  49.217  45.393  0.00  0.00            
ATOM   1295  N   THR X  82      63.921  48.699  45.508  0.00  0.00            
ATOM   1296  H   THR X  82      64.812  48.993  45.135  0.00  0.00            
ATOM   1297  CA  THR X  82      63.870  47.352  46.149  0.00  0.00            
ATOM   1298  HA  THR X  82      63.291  46.656  45.541  0.00  0.00            
ATOM   1299  CB  THR X  82      65.295  46.805  46.298  0.00  0.00            
ATOM   1300  HB  THR X  82      65.812  47.433  47.023  0.00  0.00            
ATOM   1301  CG2 THR X  82      65.144  45.486  46.979  0.00  0.00            
ATOM   1302 HG21 THR X  82      64.163  45.020  46.887  0.00  0.00            
ATOM   1303 HG22 THR X  82      65.959  44.790  46.782  0.00  0.00            
ATOM   1304 HG23 THR X  82      65.245  45.675  48.048  0.00  0.00            
ATOM   1305  OG1 THR X  82      65.977  46.562  45.133  0.00  0.00            
ATOM   1306  HG1 THR X  82      66.415  47.389  44.918  0.00  0.00            
ATOM   1307  C   THR X  82      63.053  47.463  47.466  0.00  0.00            
ATOM   1308  O   THR X  82      62.404  46.474  47.819  0.00  0.00            
ATOM   1309  N   SER X  83      63.001  48.655  48.180  0.00  0.00            
ATOM   1310  H   SER X  83      63.577  49.424  47.866  0.00  0.00            
ATOM   1311  CA  SER X  83      62.181  48.841  49.393  0.00  0.00            
ATOM   1312  HA  SER X  83      62.081  47.910  49.950  0.00  0.00            
ATOM   1313  CB  SER X  83      62.816  49.851  50.342  0.00  0.00            
ATOM   1314  HB2 SER X  83      62.901  50.828  49.866  0.00  0.00            
ATOM   1315  HB3 SER X  83      62.157  49.962  51.204  0.00  0.00            
ATOM   1316  OG  SER X  83      64.071  49.306  50.697  0.00  0.00            
ATOM   1317  HG  SER X  83      64.572  49.232  49.882  0.00  0.00            
ATOM   1318  C   SER X  83      60.690  49.180  49.219  0.00  0.00            
ATOM   1319  O   SER X  83      59.788  48.680  49.898  0.00  0.00            
ATOM   1320  N   LEU X  84      60.507  50.100  48.264  0.00  0.00            
ATOM   1321  H   LEU X  84      61.271  50.469  47.716  0.00  0.00            
ATOM   1322  CA  LEU X  84      59.128  50.515  47.942  0.00  0.00            
ATOM   1323  HA  LEU X  84      58.647  50.935  48.826  0.00  0.00            
ATOM   1324  CB  LEU X  84      59.162  51.562  46.805  0.00  0.00            
ATOM   1325  HB2 LEU X  84      59.669  51.051  45.986  0.00  0.00            
ATOM   1326  HB3 LEU X  84      58.107  51.608  46.537  0.00  0.00            
ATOM   1327  CG  LEU X  84      59.644  52.961  47.088  0.00  0.00            
ATOM   1328  HG  LEU X  84      60.674  52.982  47.444  0.00  0.00            
ATOM   1329  CD1 LEU X  84      59.602  53.664  45.778  0.00  0.00            
ATOM   1330 HD11 LEU X  84      60.162  54.600  45.770  0.00  0.00            
ATOM   1331 HD12 LEU X  84      59.988  53.022  44.986  0.00  0.00            
ATOM   1332 HD13 LEU X  84      58.563  53.957  45.623  0.00  0.00            
ATOM   1333  CD2 LEU X  84      58.797  53.845  48.066  0.00  0.00            
ATOM   1334 HD21 LEU X  84      59.304  54.791  48.257  0.00  0.00            
ATOM   1335 HD22 LEU X  84      57.762  54.003  47.765  0.00  0.00            
ATOM   1336 HD23 LEU X  84      58.738  53.262  48.985  0.00  0.00            
ATOM   1337  C   LEU X  84      58.219  49.395  47.382  0.00  0.00            
ATOM   1338  O   LEU X  84      57.068  49.245  47.729  0.00  0.00            
ATOM   1339  N   ASP X  85      58.709  48.591  46.444  0.00  0.00            
ATOM   1340  H   ASP X  85      59.661  48.789  46.172  0.00  0.00            
ATOM   1341  CA  ASP X  85      58.071  47.417  45.898  0.00  0.00            
ATOM   1342  HA  ASP X  85      57.138  47.770  45.458  0.00  0.00            
ATOM   1343  CB  ASP X  85      58.978  46.771  44.804  0.00  0.00            
ATOM   1344  HB2 ASP X  85      59.301  47.527  44.089  0.00  0.00            
ATOM   1345  HB3 ASP X  85      59.831  46.369  45.350  0.00  0.00            
ATOM   1346  CG  ASP X  85      58.396  45.513  44.087  0.00  0.00            
ATOM   1347  OD1 ASP X  85      59.165  44.656  43.710  0.00  0.00            
ATOM   1348  OD2 ASP X  85      57.173  45.503  43.863  0.00  0.00            
ATOM   1349  C   ASP X  85      57.637  46.362  47.057  0.00  0.00            
ATOM   1350  O   ASP X  85      56.682  45.582  46.832  0.00  0.00            
ATOM   1351  N   VAL X  86      58.240  46.373  48.211  0.00  0.00            
ATOM   1352  H   VAL X  86      59.172  46.730  48.366  0.00  0.00            
ATOM   1353  CA  VAL X  86      57.759  45.670  49.413  0.00  0.00            
ATOM   1354  HA  VAL X  86      57.403  44.693  49.085  0.00  0.00            
ATOM   1355  CB  VAL X  86      59.003  45.352  50.286  0.00  0.00            
ATOM   1356  HB  VAL X  86      59.427  46.264  50.707  0.00  0.00            
ATOM   1357  CG1 VAL X  86      58.389  44.479  51.349  0.00  0.00            
ATOM   1358 HG11 VAL X  86      58.128  43.458  51.072  0.00  0.00            
ATOM   1359 HG12 VAL X  86      59.130  44.230  52.109  0.00  0.00            
ATOM   1360 HG13 VAL X  86      57.552  44.862  51.934  0.00  0.00            
ATOM   1361  CG2 VAL X  86      59.990  44.452  49.516  0.00  0.00            
ATOM   1362 HG21 VAL X  86      60.340  44.999  48.640  0.00  0.00            
ATOM   1363 HG22 VAL X  86      60.817  44.273  50.203  0.00  0.00            
ATOM   1364 HG23 VAL X  86      59.496  43.535  49.196  0.00  0.00            
ATOM   1365  C   VAL X  86      56.697  46.439  50.079  0.00  0.00            
ATOM   1366  O   VAL X  86      55.507  46.031  50.296  0.00  0.00            
ATOM   1367  N   MET X  87      57.002  47.736  50.392  0.00  0.00            
ATOM   1368  H   MET X  87      57.894  48.107  50.098  0.00  0.00            
ATOM   1369  CA  MET X  87      56.276  48.613  51.346  0.00  0.00            
ATOM   1370  HA  MET X  87      55.988  47.991  52.194  0.00  0.00            
ATOM   1371  CB  MET X  87      57.212  49.695  51.911  0.00  0.00            
ATOM   1372  HB2 MET X  87      58.105  49.119  52.153  0.00  0.00            
ATOM   1373  HB3 MET X  87      57.461  50.494  51.214  0.00  0.00            
ATOM   1374  CG  MET X  87      56.713  50.433  53.166  0.00  0.00            
ATOM   1375  HG2 MET X  87      56.608  49.766  54.021  0.00  0.00            
ATOM   1376  HG3 MET X  87      57.405  51.215  53.481  0.00  0.00            
ATOM   1377  SD  MET X  87      55.132  51.240  52.925  0.00  0.00            
ATOM   1378  CE  MET X  87      55.837  52.718  52.006  0.00  0.00            
ATOM   1379  HE1 MET X  87      56.064  52.253  51.046  0.00  0.00            
ATOM   1380  HE2 MET X  87      55.055  53.476  51.953  0.00  0.00            
ATOM   1381  HE3 MET X  87      56.754  53.203  52.341  0.00  0.00            
ATOM   1382  C   MET X  87      54.950  49.105  50.709  0.00  0.00            
ATOM   1383  O   MET X  87      53.899  48.833  51.277  0.00  0.00            
ATOM   1384  N   LEU X  88      54.979  49.680  49.481  0.00  0.00            
ATOM   1385  H   LEU X  88      55.889  49.817  49.063  0.00  0.00            
ATOM   1386  CA  LEU X  88      53.750  50.141  48.835  0.00  0.00            
ATOM   1387  HA  LEU X  88      53.078  50.763  49.425  0.00  0.00            
ATOM   1388  CB  LEU X  88      54.161  50.949  47.600  0.00  0.00            
ATOM   1389  HB2 LEU X  88      54.658  50.281  46.897  0.00  0.00            
ATOM   1390  HB3 LEU X  88      53.218  51.318  47.199  0.00  0.00            
ATOM   1391  CG  LEU X  88      54.990  52.252  47.797  0.00  0.00            
ATOM   1392  HG  LEU X  88      55.991  52.053  48.182  0.00  0.00            
ATOM   1393  CD1 LEU X  88      55.078  52.852  46.422  0.00  0.00            
ATOM   1394 HD11 LEU X  88      55.533  52.073  45.811  0.00  0.00            
ATOM   1395 HD12 LEU X  88      54.091  53.216  46.137  0.00  0.00            
ATOM   1396 HD13 LEU X  88      55.722  53.731  46.426  0.00  0.00            
ATOM   1397  CD2 LEU X  88      54.200  53.158  48.728  0.00  0.00            
ATOM   1398 HD21 LEU X  88      54.801  54.055  48.871  0.00  0.00            
ATOM   1399 HD22 LEU X  88      53.206  53.442  48.382  0.00  0.00            
ATOM   1400 HD23 LEU X  88      54.190  52.706  49.720  0.00  0.00            
ATOM   1401  C   LEU X  88      52.858  49.006  48.467  0.00  0.00            
ATOM   1402  O   LEU X  88      51.619  49.089  48.525  0.00  0.00            
ATOM   1403  N   CYS X  89      53.378  47.829  48.013  0.00  0.00            
ATOM   1404  H   CYS X  89      54.326  47.804  47.665  0.00  0.00            
ATOM   1405  CA  CYS X  89      52.525  46.722  47.708  0.00  0.00            
ATOM   1406  HA  CYS X  89      51.708  47.112  47.100  0.00  0.00            
ATOM   1407  CB  CYS X  89      53.164  45.616  46.903  0.00  0.00            
ATOM   1408  HB2 CYS X  89      53.741  44.968  47.563  0.00  0.00            
ATOM   1409  HB3 CYS X  89      52.446  44.944  46.432  0.00  0.00            
ATOM   1410  SG  CYS X  89      54.057  46.260  45.492  0.00  0.00            
ATOM   1411  HG  CYS X  89      52.909  46.668  44.945  0.00  0.00            
ATOM   1412  C   CYS X  89      51.890  46.168  48.972  0.00  0.00            
ATOM   1413  O   CYS X  89      50.813  45.517  48.930  0.00  0.00            
ATOM   1414  N   THR X  90      52.515  46.294  50.125  0.00  0.00            
ATOM   1415  H   THR X  90      53.308  46.919  50.143  0.00  0.00            
ATOM   1416  CA  THR X  90      51.972  45.992  51.413  0.00  0.00            
ATOM   1417  HA  THR X  90      51.544  44.989  51.399  0.00  0.00            
ATOM   1418  CB  THR X  90      53.055  45.924  52.538  0.00  0.00            
ATOM   1419  HB  THR X  90      53.473  46.930  52.564  0.00  0.00            
ATOM   1420  CG2 THR X  90      52.543  45.441  53.895  0.00  0.00            
ATOM   1421 HG21 THR X  90      53.403  45.557  54.554  0.00  0.00            
ATOM   1422 HG22 THR X  90      51.736  45.996  54.374  0.00  0.00            
ATOM   1423 HG23 THR X  90      52.336  44.373  53.972  0.00  0.00            
ATOM   1424  OG1 THR X  90      53.993  44.908  52.274  0.00  0.00            
ATOM   1425  HG1 THR X  90      54.575  45.353  51.654  0.00  0.00            
ATOM   1426  C   THR X  90      50.891  46.953  51.775  0.00  0.00            
ATOM   1427  O   THR X  90      49.807  46.441  52.099  0.00  0.00            
ATOM   1428  N   ALA X  91      50.984  48.266  51.722  0.00  0.00            
ATOM   1429  H   ALA X  91      51.858  48.627  51.368  0.00  0.00            
ATOM   1430  CA  ALA X  91      49.915  49.208  51.886  0.00  0.00            
ATOM   1431  HA  ALA X  91      49.474  49.132  52.881  0.00  0.00            
ATOM   1432  CB  ALA X  91      50.444  50.661  51.725  0.00  0.00            
ATOM   1433  HB1 ALA X  91      51.026  50.737  50.806  0.00  0.00            
ATOM   1434  HB2 ALA X  91      49.621  51.373  51.787  0.00  0.00            
ATOM   1435  HB3 ALA X  91      51.154  50.997  52.481  0.00  0.00            
ATOM   1436  C   ALA X  91      48.732  49.012  50.909  0.00  0.00            
ATOM   1437  O   ALA X  91      47.612  49.260  51.350  0.00  0.00            
ATOM   1438  N   SER X  92      48.995  48.549  49.688  0.00  0.00            
ATOM   1439  H   SER X  92      49.895  48.769  49.286  0.00  0.00            
ATOM   1440  CA  SER X  92      47.871  48.099  48.736  0.00  0.00            
ATOM   1441  HA  SER X  92      47.218  48.967  48.634  0.00  0.00            
ATOM   1442  CB  SER X  92      48.313  47.863  47.260  0.00  0.00            
ATOM   1443  HB2 SER X  92      48.971  47.018  47.463  0.00  0.00            
ATOM   1444  HB3 SER X  92      47.404  47.661  46.694  0.00  0.00            
ATOM   1445  OG  SER X  92      49.032  48.946  46.692  0.00  0.00            
ATOM   1446  HG  SER X  92      48.622  49.323  45.909  0.00  0.00            
ATOM   1447  C   SER X  92      47.016  46.976  49.332  0.00  0.00            
ATOM   1448  O   SER X  92      45.835  47.040  49.335  0.00  0.00            
ATOM   1449  N   ILE X  93      47.595  45.823  49.706  0.00  0.00            
ATOM   1450  H   ILE X  93      48.603  45.782  49.659  0.00  0.00            
ATOM   1451  CA  ILE X  93      46.832  44.742  50.378  0.00  0.00            
ATOM   1452  HA  ILE X  93      45.958  44.507  49.770  0.00  0.00            
ATOM   1453  CB  ILE X  93      47.692  43.403  50.326  0.00  0.00            
ATOM   1454  HB  ILE X  93      48.043  43.224  49.310  0.00  0.00            
ATOM   1455  CG2 ILE X  93      48.959  43.478  51.223  0.00  0.00            
ATOM   1456 HG21 ILE X  93      48.590  43.731  52.217  0.00  0.00            
ATOM   1457 HG22 ILE X  93      49.558  42.569  51.280  0.00  0.00            
ATOM   1458 HG23 ILE X  93      49.559  44.243  50.730  0.00  0.00            
ATOM   1459  CG1 ILE X  93      46.922  42.209  50.908  0.00  0.00            
ATOM   1460 HG12 ILE X  93      47.600  41.365  51.034  0.00  0.00            
ATOM   1461 HG13 ILE X  93      46.602  42.457  51.920  0.00  0.00            
ATOM   1462  CD1 ILE X  93      45.690  41.764  50.124  0.00  0.00            
ATOM   1463 HD11 ILE X  93      45.145  41.107  50.802  0.00  0.00            
ATOM   1464 HD12 ILE X  93      45.061  42.592  49.797  0.00  0.00            
ATOM   1465 HD13 ILE X  93      45.983  41.182  49.250  0.00  0.00            
ATOM   1466  C   ILE X  93      46.363  45.123  51.813  0.00  0.00            
ATOM   1467  O   ILE X  93      45.230  44.890  52.255  0.00  0.00            
ATOM   1468  N   LEU X  94      47.215  45.735  52.663  0.00  0.00            
ATOM   1469  H   LEU X  94      48.123  45.918  52.258  0.00  0.00            
ATOM   1470  CA  LEU X  94      46.808  46.310  53.979  0.00  0.00            
ATOM   1471  HA  LEU X  94      46.344  45.469  54.494  0.00  0.00            
ATOM   1472  CB  LEU X  94      48.012  46.785  54.803  0.00  0.00            
ATOM   1473  HB2 LEU X  94      48.462  47.611  54.252  0.00  0.00            
ATOM   1474  HB3 LEU X  94      47.561  47.197  55.706  0.00  0.00            
ATOM   1475  CG  LEU X  94      48.986  45.681  55.274  0.00  0.00            
ATOM   1476  HG  LEU X  94      49.765  45.472  54.540  0.00  0.00            
ATOM   1477  CD1 LEU X  94      49.806  46.247  56.484  0.00  0.00            
ATOM   1478 HD11 LEU X  94      50.746  45.707  56.597  0.00  0.00            
ATOM   1479 HD12 LEU X  94      50.136  47.271  56.309  0.00  0.00            
ATOM   1480 HD13 LEU X  94      49.305  46.106  57.442  0.00  0.00            
ATOM   1481  CD2 LEU X  94      48.335  44.379  55.731  0.00  0.00            
ATOM   1482 HD21 LEU X  94      48.983  43.661  56.234  0.00  0.00            
ATOM   1483 HD22 LEU X  94      47.577  44.675  56.457  0.00  0.00            
ATOM   1484 HD23 LEU X  94      47.697  43.964  54.951  0.00  0.00            
ATOM   1485  C   LEU X  94      45.656  47.316  53.735  0.00  0.00            
ATOM   1486  O   LEU X  94      44.839  47.353  54.615  0.00  0.00            
ATOM   1487  N   ASN X  95      45.570  48.131  52.734  0.00  0.00            
ATOM   1488  H   ASN X  95      46.341  48.160  52.083  0.00  0.00            
ATOM   1489  CA  ASN X  95      44.378  48.954  52.535  0.00  0.00            
ATOM   1490  HA  ASN X  95      44.222  49.617  53.386  0.00  0.00            
ATOM   1491  CB  ASN X  95      44.500  49.753  51.191  0.00  0.00            
ATOM   1492  HB2 ASN X  95      45.264  49.246  50.600  0.00  0.00            
ATOM   1493  HB3 ASN X  95      43.512  49.729  50.732  0.00  0.00            
ATOM   1494  CG  ASN X  95      44.882  51.186  51.490  0.00  0.00            
ATOM   1495  OD1 ASN X  95      44.021  51.897  52.041  0.00  0.00            
ATOM   1496  ND2 ASN X  95      46.080  51.654  51.142  0.00  0.00            
ATOM   1497 HD21 ASN X  95      46.331  52.612  51.337  0.00  0.00            
ATOM   1498 HD22 ASN X  95      46.799  51.015  50.833  0.00  0.00            
ATOM   1499  C   ASN X  95      43.112  48.143  52.549  0.00  0.00            
ATOM   1500  O   ASN X  95      42.214  48.386  53.321  0.00  0.00            
ATOM   1501  N   LEU X  96      43.065  47.085  51.721  0.00  0.00            
ATOM   1502  H   LEU X  96      43.921  46.844  51.242  0.00  0.00            
ATOM   1503  CA  LEU X  96      41.981  46.121  51.650  0.00  0.00            
ATOM   1504  HA  LEU X  96      41.053  46.690  51.588  0.00  0.00            
ATOM   1505  CB  LEU X  96      42.182  45.241  50.387  0.00  0.00            
ATOM   1506  HB2 LEU X  96      43.154  44.760  50.496  0.00  0.00            
ATOM   1507  HB3 LEU X  96      41.394  44.498  50.507  0.00  0.00            
ATOM   1508  CG  LEU X  96      42.054  46.025  49.098  0.00  0.00            
ATOM   1509  HG  LEU X  96      42.673  46.920  49.170  0.00  0.00            
ATOM   1510  CD1 LEU X  96      42.652  45.313  47.899  0.00  0.00            
ATOM   1511 HD11 LEU X  96      42.331  44.273  47.956  0.00  0.00            
ATOM   1512 HD12 LEU X  96      42.226  45.694  46.971  0.00  0.00            
ATOM   1513 HD13 LEU X  96      43.742  45.298  47.882  0.00  0.00            
ATOM   1514  CD2 LEU X  96      40.582  46.351  48.795  0.00  0.00            
ATOM   1515 HD21 LEU X  96      39.984  46.706  49.635  0.00  0.00            
ATOM   1516 HD22 LEU X  96      40.453  47.143  48.057  0.00  0.00            
ATOM   1517 HD23 LEU X  96      40.205  45.427  48.356  0.00  0.00            
ATOM   1518  C   LEU X  96      41.771  45.373  52.982  0.00  0.00            
ATOM   1519  O   LEU X  96      40.668  44.765  53.093  0.00  0.00            
ATOM   1520  N   PHE X  97      42.676  45.408  53.922  0.00  0.00            
ATOM   1521  H   PHE X  97      43.509  45.974  53.848  0.00  0.00            
ATOM   1522  CA  PHE X  97      42.400  44.917  55.304  0.00  0.00            
ATOM   1523  HA  PHE X  97      41.525  44.269  55.259  0.00  0.00            
ATOM   1524  CB  PHE X  97      43.493  44.010  55.655  0.00  0.00            
ATOM   1525  HB2 PHE X  97      43.669  43.317  54.832  0.00  0.00            
ATOM   1526  HB3 PHE X  97      44.410  44.575  55.825  0.00  0.00            
ATOM   1527  CG  PHE X  97      43.369  43.148  56.942  0.00  0.00            
ATOM   1528  CD1 PHE X  97      42.087  43.012  57.633  0.00  0.00            
ATOM   1529  HD1 PHE X  97      41.153  43.491  57.379  0.00  0.00            
ATOM   1530  CE1 PHE X  97      42.005  42.247  58.786  0.00  0.00            
ATOM   1531  HE1 PHE X  97      41.041  42.131  59.258  0.00  0.00            
ATOM   1532  CZ  PHE X  97      43.195  41.690  59.277  0.00  0.00            
ATOM   1533  HZ  PHE X  97      43.069  41.062  60.147  0.00  0.00            
ATOM   1534  CE2 PHE X  97      44.485  41.775  58.699  0.00  0.00            
ATOM   1535  HE2 PHE X  97      45.307  41.203  59.106  0.00  0.00            
ATOM   1536  CD2 PHE X  97      44.524  42.530  57.462  0.00  0.00            
ATOM   1537  HD2 PHE X  97      45.418  42.481  56.858  0.00  0.00            
ATOM   1538  C   PHE X  97      42.057  46.023  56.289  0.00  0.00            
ATOM   1539  O   PHE X  97      40.949  46.061  56.797  0.00  0.00            
ATOM   1540  N   MET X  98      42.847  47.071  56.426  0.00  0.00            
ATOM   1541  H   MET X  98      43.692  47.070  55.873  0.00  0.00            
ATOM   1542  CA  MET X  98      42.667  48.188  57.296  0.00  0.00            
ATOM   1543  HA  MET X  98      42.779  47.855  58.328  0.00  0.00            
ATOM   1544  CB  MET X  98      43.784  49.203  57.097  0.00  0.00            
ATOM   1545  HB2 MET X  98      43.883  49.420  56.033  0.00  0.00            
ATOM   1546  HB3 MET X  98      43.608  50.148  57.611  0.00  0.00            
ATOM   1547  CG  MET X  98      45.139  48.567  57.597  0.00  0.00            
ATOM   1548  HG2 MET X  98      45.463  47.798  56.896  0.00  0.00            
ATOM   1549  HG3 MET X  98      45.916  49.330  57.547  0.00  0.00            
ATOM   1550  SD  MET X  98      45.288  47.770  59.172  0.00  0.00            
ATOM   1551  CE  MET X  98      45.186  46.017  58.747  0.00  0.00            
ATOM   1552  HE1 MET X  98      44.202  45.832  58.318  0.00  0.00            
ATOM   1553  HE2 MET X  98      45.949  45.680  58.045  0.00  0.00            
ATOM   1554  HE3 MET X  98      45.262  45.359  59.612  0.00  0.00            
ATOM   1555  C   MET X  98      41.253  48.856  57.139  0.00  0.00            
ATOM   1556  O   MET X  98      40.443  48.944  58.077  0.00  0.00            
ATOM   1557  N   ILE X  99      40.867  49.201  55.881  0.00  0.00            
ATOM   1558  H   ILE X  99      41.445  48.915  55.103  0.00  0.00            
ATOM   1559  CA  ILE X  99      39.527  49.730  55.574  0.00  0.00            
ATOM   1560  HA  ILE X  99      39.253  50.595  56.178  0.00  0.00            
ATOM   1561  CB  ILE X  99      39.497  50.242  54.082  0.00  0.00            
ATOM   1562  HB  ILE X  99      39.654  49.411  53.395  0.00  0.00            
ATOM   1563  CG2 ILE X  99      38.120  50.809  53.917  0.00  0.00            
ATOM   1564 HG21 ILE X  99      37.386  50.006  53.851  0.00  0.00            
ATOM   1565 HG22 ILE X  99      37.918  51.558  54.682  0.00  0.00            
ATOM   1566 HG23 ILE X  99      38.008  51.394  53.005  0.00  0.00            
ATOM   1567  CG1 ILE X  99      40.616  51.238  53.857  0.00  0.00            
ATOM   1568 HG12 ILE X  99      40.250  52.092  54.426  0.00  0.00            
ATOM   1569 HG13 ILE X  99      41.570  50.773  54.106  0.00  0.00            
ATOM   1570  CD1 ILE X  99      40.759  51.554  52.377  0.00  0.00            
ATOM   1571 HD11 ILE X  99      41.158  50.776  51.726  0.00  0.00            
ATOM   1572 HD12 ILE X  99      39.842  51.895  51.896  0.00  0.00            
ATOM   1573 HD13 ILE X  99      41.397  52.438  52.372  0.00  0.00            
ATOM   1574  C   ILE X  99      38.443  48.617  55.838  0.00  0.00            
ATOM   1575  O   ILE X  99      37.304  48.961  56.212  0.00  0.00            
ATOM   1576  N   SER X 100      38.722  47.360  55.546  0.00  0.00            
ATOM   1577  H   SER X 100      39.697  47.111  55.456  0.00  0.00            
ATOM   1578  CA  SER X 100      37.783  46.275  55.889  0.00  0.00            
ATOM   1579  HA  SER X 100      36.952  46.560  55.244  0.00  0.00            
ATOM   1580  CB  SER X 100      38.341  44.954  55.333  0.00  0.00            
ATOM   1581  HB2 SER X 100      38.506  45.047  54.259  0.00  0.00            
ATOM   1582  HB3 SER X 100      39.312  44.695  55.755  0.00  0.00            
ATOM   1583  OG  SER X 100      37.453  43.905  55.570  0.00  0.00            
ATOM   1584  HG  SER X 100      37.524  43.349  54.791  0.00  0.00            
ATOM   1585  C   SER X 100      37.475  46.150  57.393  0.00  0.00            
ATOM   1586  O   SER X 100      36.275  46.100  57.647  0.00  0.00            
ATOM   1587  N   LEU X 101      38.488  46.266  58.275  0.00  0.00            
ATOM   1588  H   LEU X 101      39.366  46.357  57.786  0.00  0.00            
ATOM   1589  CA  LEU X 101      38.308  46.353  59.723  0.00  0.00            
ATOM   1590  HA  LEU X 101      37.837  45.427  60.052  0.00  0.00            
ATOM   1591  CB  LEU X 101      39.719  46.432  60.292  0.00  0.00            
ATOM   1592  HB2 LEU X 101      40.188  47.251  59.747  0.00  0.00            
ATOM   1593  HB3 LEU X 101      39.730  46.770  61.328  0.00  0.00            
ATOM   1594  CG  LEU X 101      40.575  45.084  60.310  0.00  0.00            
ATOM   1595  HG  LEU X 101      40.429  44.504  59.399  0.00  0.00            
ATOM   1596  CD1 LEU X 101      42.027  45.499  60.419  0.00  0.00            
ATOM   1597 HD11 LEU X 101      42.183  46.056  61.343  0.00  0.00            
ATOM   1598 HD12 LEU X 101      42.713  44.654  60.370  0.00  0.00            
ATOM   1599 HD13 LEU X 101      42.305  46.145  59.586  0.00  0.00            
ATOM   1600  CD2 LEU X 101      40.231  44.098  61.491  0.00  0.00            
ATOM   1601 HD21 LEU X 101      40.566  44.494  62.449  0.00  0.00            
ATOM   1602 HD22 LEU X 101      39.152  43.980  61.591  0.00  0.00            
ATOM   1603 HD23 LEU X 101      40.773  43.195  61.210  0.00  0.00            
ATOM   1604  C   LEU X 101      37.489  47.483  60.191  0.00  0.00            
ATOM   1605  O   LEU X 101      36.480  47.281  60.935  0.00  0.00            
ATOM   1606  N   ASP X 102      37.883  48.698  59.765  0.00  0.00            
ATOM   1607  H   ASP X 102      38.687  48.789  59.161  0.00  0.00            
ATOM   1608  CA  ASP X 102      37.092  49.872  60.063  0.00  0.00            
ATOM   1609  HA  ASP X 102      37.101  50.176  61.109  0.00  0.00            
ATOM   1610  CB  ASP X 102      37.724  51.059  59.373  0.00  0.00            
ATOM   1611  HB2 ASP X 102      37.902  50.890  58.311  0.00  0.00            
ATOM   1612  HB3 ASP X 102      36.990  51.852  59.517  0.00  0.00            
ATOM   1613  CG  ASP X 102      38.999  51.503  60.054  0.00  0.00            
ATOM   1614  OD1 ASP X 102      39.338  51.140  61.273  0.00  0.00            
ATOM   1615  OD2 ASP X 102      39.841  52.230  59.485  0.00  0.00            
ATOM   1616  C   ASP X 102      35.631  49.706  59.718  0.00  0.00            
ATOM   1617  O   ASP X 102      34.782  50.099  60.464  0.00  0.00            
ATOM   1618  N   ARG X 103      35.312  49.271  58.484  0.00  0.00            
ATOM   1619  H   ARG X 103      36.072  49.126  57.836  0.00  0.00            
ATOM   1620  CA  ARG X 103      33.991  48.929  57.944  0.00  0.00            
ATOM   1621  HA  ARG X 103      33.301  49.770  58.002  0.00  0.00            
ATOM   1622  CB  ARG X 103      34.059  48.397  56.474  0.00  0.00            
ATOM   1623  HB2 ARG X 103      34.749  47.577  56.275  0.00  0.00            
ATOM   1624  HB3 ARG X 103      33.013  48.167  56.267  0.00  0.00            
ATOM   1625  CG  ARG X 103      34.449  49.552  55.478  0.00  0.00            
ATOM   1626  HG2 ARG X 103      35.152  50.270  55.901  0.00  0.00            
ATOM   1627  HG3 ARG X 103      34.958  49.033  54.666  0.00  0.00            
ATOM   1628  CD  ARG X 103      33.330  50.392  54.763  0.00  0.00            
ATOM   1629  HD2 ARG X 103      33.900  51.037  54.094  0.00  0.00            
ATOM   1630  HD3 ARG X 103      32.627  49.800  54.177  0.00  0.00            
ATOM   1631  NE  ARG X 103      32.639  51.192  55.715  0.00  0.00            
ATOM   1632  HE  ARG X 103      33.114  51.491  56.555  0.00  0.00            
ATOM   1633  CZ  ARG X 103      31.529  51.908  55.435  0.00  0.00            
ATOM   1634  NH1 ARG X 103      30.809  51.694  54.414  0.00  0.00            
ATOM   1635 HH11 ARG X 103      30.811  50.733  54.102  0.00  0.00            
ATOM   1636 HH12 ARG X 103      30.000  52.282  54.272  0.00  0.00            
ATOM   1637  NH2 ARG X 103      31.113  52.783  56.215  0.00  0.00            
ATOM   1638 HH21 ARG X 103      31.610  53.066  57.047  0.00  0.00            
ATOM   1639 HH22 ARG X 103      30.421  53.427  55.859  0.00  0.00            
ATOM   1640  C   ARG X 103      33.375  47.806  58.832  0.00  0.00            
ATOM   1641  O   ARG X 103      32.237  48.022  59.253  0.00  0.00            
ATOM   1642  N   TYR X 104      34.005  46.670  59.082  0.00  0.00            
ATOM   1643  H   TYR X 104      34.884  46.507  58.611  0.00  0.00            
ATOM   1644  CA  TYR X 104      33.473  45.697  60.035  0.00  0.00            
ATOM   1645  HA  TYR X 104      32.535  45.363  59.592  0.00  0.00            
ATOM   1646  CB  TYR X 104      34.396  44.523  60.222  0.00  0.00            
ATOM   1647  HB2 TYR X 104      34.812  44.168  59.279  0.00  0.00            
ATOM   1648  HB3 TYR X 104      35.244  44.817  60.840  0.00  0.00            
ATOM   1649  CG  TYR X 104      33.838  43.338  61.017  0.00  0.00            
ATOM   1650  CD1 TYR X 104      32.454  42.987  60.879  0.00  0.00            
ATOM   1651  HD1 TYR X 104      31.746  43.449  60.207  0.00  0.00            
ATOM   1652  CE1 TYR X 104      31.966  41.953  61.669  0.00  0.00            
ATOM   1653  HE1 TYR X 104      30.961  41.564  61.594  0.00  0.00            
ATOM   1654  CZ  TYR X 104      32.827  41.469  62.681  0.00  0.00            
ATOM   1655  OH  TYR X 104      32.266  40.606  63.542  0.00  0.00            
ATOM   1656  HH  TYR X 104      31.340  40.799  63.703  0.00  0.00            
ATOM   1657  CE2 TYR X 104      34.179  41.820  62.770  0.00  0.00            
ATOM   1658  HE2 TYR X 104      34.807  41.354  63.515  0.00  0.00            
ATOM   1659  CD2 TYR X 104      34.727  42.722  61.866  0.00  0.00            
ATOM   1660  HD2 TYR X 104      35.730  43.096  62.010  0.00  0.00            
ATOM   1661  C   TYR X 104      33.059  46.255  61.403  0.00  0.00            
ATOM   1662  O   TYR X 104      32.001  45.931  61.991  0.00  0.00            
ATOM   1663  N   CYS X 105      33.739  47.268  61.888  0.00  0.00            
ATOM   1664  H   CYS X 105      34.553  47.591  61.384  0.00  0.00            
ATOM   1665  CA  CYS X 105      33.322  47.933  63.106  0.00  0.00            
ATOM   1666  HA  CYS X 105      33.324  47.163  63.878  0.00  0.00            
ATOM   1667  CB  CYS X 105      34.440  48.931  63.559  0.00  0.00            
ATOM   1668  HB2 CYS X 105      34.544  49.724  62.819  0.00  0.00            
ATOM   1669  HB3 CYS X 105      34.271  49.472  64.490  0.00  0.00            
ATOM   1670  SG  CYS X 105      36.072  48.162  63.722  0.00  0.00            
ATOM   1671  HG  CYS X 105      36.571  48.558  62.547  0.00  0.00            
ATOM   1672  C   CYS X 105      31.936  48.636  62.931  0.00  0.00            
ATOM   1673  O   CYS X 105      31.103  48.607  63.794  0.00  0.00            
ATOM   1674  N   ALA X 106      31.772  49.301  61.835  0.00  0.00            
ATOM   1675  H   ALA X 106      32.600  49.339  61.258  0.00  0.00            
ATOM   1676  CA  ALA X 106      30.520  49.901  61.366  0.00  0.00            
ATOM   1677  HA  ALA X 106      30.206  50.579  62.159  0.00  0.00            
ATOM   1678  CB  ALA X 106      30.862  50.859  60.181  0.00  0.00            
ATOM   1679  HB1 ALA X 106      31.819  51.301  60.457  0.00  0.00            
ATOM   1680  HB2 ALA X 106      30.966  50.255  59.279  0.00  0.00            
ATOM   1681  HB3 ALA X 106      30.164  51.675  59.991  0.00  0.00            
ATOM   1682  C   ALA X 106      29.443  48.869  60.995  0.00  0.00            
ATOM   1683  O   ALA X 106      28.278  49.178  61.310  0.00  0.00            
ATOM   1684  N   VAL X 107      29.765  47.682  60.483  0.00  0.00            
ATOM   1685  H   VAL X 107      30.714  47.570  60.157  0.00  0.00            
ATOM   1686  CA  VAL X 107      28.802  46.646  60.085  0.00  0.00            
ATOM   1687  HA  VAL X 107      27.956  47.104  59.573  0.00  0.00            
ATOM   1688  CB  VAL X 107      29.448  45.710  59.093  0.00  0.00            
ATOM   1689  HB  VAL X 107      30.444  45.509  59.487  0.00  0.00            
ATOM   1690  CG1 VAL X 107      28.691  44.456  58.831  0.00  0.00            
ATOM   1691 HG11 VAL X 107      28.932  43.740  59.617  0.00  0.00            
ATOM   1692 HG12 VAL X 107      27.621  44.647  58.747  0.00  0.00            
ATOM   1693 HG13 VAL X 107      29.033  44.003  57.900  0.00  0.00            
ATOM   1694  CG2 VAL X 107      29.637  46.406  57.729  0.00  0.00            
ATOM   1695 HG21 VAL X 107      30.245  45.755  57.101  0.00  0.00            
ATOM   1696 HG22 VAL X 107      28.672  46.376  57.222  0.00  0.00            
ATOM   1697 HG23 VAL X 107      30.050  47.414  57.782  0.00  0.00            
ATOM   1698  C   VAL X 107      28.193  45.882  61.316  0.00  0.00            
ATOM   1699  O   VAL X 107      27.036  45.514  61.324  0.00  0.00            
ATOM   1700  N   MET X 108      28.908  45.657  62.364  0.00  0.00            
ATOM   1701  H   MET X 108      29.794  46.142  62.378  0.00  0.00            
ATOM   1702  CA  MET X 108      28.530  44.813  63.509  0.00  0.00            
ATOM   1703  HA  MET X 108      28.083  43.887  63.146  0.00  0.00            
ATOM   1704  CB  MET X 108      29.794  44.405  64.314  0.00  0.00            
ATOM   1705  HB2 MET X 108      29.409  43.783  65.121  0.00  0.00            
ATOM   1706  HB3 MET X 108      30.369  43.708  63.704  0.00  0.00            
ATOM   1707  CG  MET X 108      30.525  45.450  65.154  0.00  0.00            
ATOM   1708  HG2 MET X 108      30.887  46.223  64.476  0.00  0.00            
ATOM   1709  HG3 MET X 108      29.760  45.828  65.832  0.00  0.00            
ATOM   1710  SD  MET X 108      31.866  44.932  66.294  0.00  0.00            
ATOM   1711  CE  MET X 108      32.939  44.332  65.010  0.00  0.00            
ATOM   1712  HE1 MET X 108      33.951  44.173  65.384  0.00  0.00            
ATOM   1713  HE2 MET X 108      32.665  43.383  64.549  0.00  0.00            
ATOM   1714  HE3 MET X 108      33.156  45.076  64.243  0.00  0.00            
ATOM   1715  C   MET X 108      27.628  45.598  64.441  0.00  0.00            
ATOM   1716  O   MET X 108      26.997  44.999  65.358  0.00  0.00            
ATOM   1717  N   ASP X 109      27.509  46.923  64.277  0.00  0.00            
ATOM   1718  H   ASP X 109      27.927  47.396  63.489  0.00  0.00            
ATOM   1719  CA  ASP X 109      27.020  47.818  65.230  0.00  0.00            
ATOM   1720  HA  ASP X 109      27.439  47.562  66.203  0.00  0.00            
ATOM   1721  CB  ASP X 109      27.748  49.171  64.902  0.00  0.00            
ATOM   1722  HB2 ASP X 109      28.820  48.993  64.809  0.00  0.00            
ATOM   1723  HB3 ASP X 109      27.356  49.671  64.016  0.00  0.00            
ATOM   1724  CG  ASP X 109      27.537  50.127  66.053  0.00  0.00            
ATOM   1725  OD1 ASP X 109      28.536  50.421  66.801  0.00  0.00            
ATOM   1726  OD2 ASP X 109      26.368  50.449  66.373  0.00  0.00            
ATOM   1727  C   ASP X 109      25.456  47.953  65.159  0.00  0.00            
ATOM   1728  O   ASP X 109      24.822  48.027  64.061  0.00  0.00            
ATOM   1729  N   PRO X 110      24.735  48.133  66.328  0.00  0.00            
ATOM   1730  CD  PRO X 110      25.236  47.919  67.714  0.00  0.00            
ATOM   1731  HD2 PRO X 110      25.722  48.808  68.114  0.00  0.00            
ATOM   1732  HD3 PRO X 110      25.930  47.079  67.763  0.00  0.00            
ATOM   1733  CG  PRO X 110      23.973  47.580  68.485  0.00  0.00            
ATOM   1734  HG2 PRO X 110      24.011  48.137  69.421  0.00  0.00            
ATOM   1735  HG3 PRO X 110      23.790  46.506  68.464  0.00  0.00            
ATOM   1736  CB  PRO X 110      22.816  48.201  67.762  0.00  0.00            
ATOM   1737  HB2 PRO X 110      22.639  49.198  68.167  0.00  0.00            
ATOM   1738  HB3 PRO X 110      21.867  47.676  67.866  0.00  0.00            
ATOM   1739  CA  PRO X 110      23.274  48.259  66.308  0.00  0.00            
ATOM   1740  HA  PRO X 110      22.779  47.445  65.778  0.00  0.00            
ATOM   1741  C   PRO X 110      22.759  49.543  65.664  0.00  0.00            
ATOM   1742  O   PRO X 110      21.572  49.523  65.254  0.00  0.00            
ATOM   1743  N   LEU X 111      23.509  50.574  65.636  0.00  0.00            
ATOM   1744  H   LEU X 111      24.446  50.451  65.993  0.00  0.00            
ATOM   1745  CA  LEU X 111      23.233  51.874  64.923  0.00  0.00            
ATOM   1746  HA  LEU X 111      22.169  52.096  64.998  0.00  0.00            
ATOM   1747  CB  LEU X 111      23.977  53.042  65.544  0.00  0.00            
ATOM   1748  HB2 LEU X 111      25.039  52.807  65.474  0.00  0.00            
ATOM   1749  HB3 LEU X 111      23.920  54.043  65.115  0.00  0.00            
ATOM   1750  CG  LEU X 111      23.684  53.143  67.093  0.00  0.00            
ATOM   1751  HG  LEU X 111      23.692  52.118  67.466  0.00  0.00            
ATOM   1752  CD1 LEU X 111      24.694  53.992  67.845  0.00  0.00            
ATOM   1753 HD11 LEU X 111      25.638  53.464  67.713  0.00  0.00            
ATOM   1754 HD12 LEU X 111      24.905  54.994  67.472  0.00  0.00            
ATOM   1755 HD13 LEU X 111      24.446  54.052  68.905  0.00  0.00            
ATOM   1756  CD2 LEU X 111      22.330  53.919  67.373  0.00  0.00            
ATOM   1757 HD21 LEU X 111      22.462  54.896  66.908  0.00  0.00            
ATOM   1758 HD22 LEU X 111      21.598  53.400  66.754  0.00  0.00            
ATOM   1759 HD23 LEU X 111      22.053  54.010  68.423  0.00  0.00            
ATOM   1760  C   LEU X 111      23.474  51.795  63.396  0.00  0.00            
ATOM   1761  O   LEU X 111      23.160  52.722  62.683  0.00  0.00            
ATOM   1762  N   ARG X 112      24.156  50.750  62.967  0.00  0.00            
ATOM   1763  H   ARG X 112      24.157  50.057  63.701  0.00  0.00            
ATOM   1764  CA  ARG X 112      24.561  50.374  61.602  0.00  0.00            
ATOM   1765  HA  ARG X 112      25.458  49.807  61.850  0.00  0.00            
ATOM   1766  CB  ARG X 112      23.621  49.390  60.952  0.00  0.00            
ATOM   1767  HB2 ARG X 112      23.223  48.784  61.767  0.00  0.00            
ATOM   1768  HB3 ARG X 112      22.789  49.929  60.499  0.00  0.00            
ATOM   1769  CG  ARG X 112      24.257  48.610  59.804  0.00  0.00            
ATOM   1770  HG2 ARG X 112      24.762  49.300  59.127  0.00  0.00            
ATOM   1771  HG3 ARG X 112      25.053  47.973  60.190  0.00  0.00            
ATOM   1772  CD  ARG X 112      23.230  47.813  59.037  0.00  0.00            
ATOM   1773  HD2 ARG X 112      22.432  48.431  58.626  0.00  0.00            
ATOM   1774  HD3 ARG X 112      23.669  47.206  58.245  0.00  0.00            
ATOM   1775  NE  ARG X 112      22.501  46.888  59.964  0.00  0.00            
ATOM   1776  HE  ARG X 112      21.902  47.301  60.664  0.00  0.00            
ATOM   1777  CZ  ARG X 112      22.344  45.565  59.857  0.00  0.00            
ATOM   1778  NH1 ARG X 112      22.999  44.832  59.006  0.00  0.00            
ATOM   1779 HH11 ARG X 112      23.380  45.203  58.147  0.00  0.00            
ATOM   1780 HH12 ARG X 112      23.001  43.874  59.323  0.00  0.00            
ATOM   1781  NH2 ARG X 112      21.608  44.956  60.691  0.00  0.00            
ATOM   1782 HH21 ARG X 112      21.287  45.553  61.440  0.00  0.00            
ATOM   1783 HH22 ARG X 112      21.249  44.033  60.493  0.00  0.00            
ATOM   1784  C   ARG X 112      25.065  51.477  60.680  0.00  0.00            
ATOM   1785  O   ARG X 112      24.343  52.239  60.029  0.00  0.00            
ATOM   1786  N   TYR X 113      26.354  51.632  60.644  0.00  0.00            
ATOM   1787  H   TYR X 113      26.895  51.006  61.222  0.00  0.00            
ATOM   1788  CA  TYR X 113      27.029  52.707  59.994  0.00  0.00            
ATOM   1789  HA  TYR X 113      28.097  52.488  59.975  0.00  0.00            
ATOM   1790  CB  TYR X 113      26.800  52.684  58.477  0.00  0.00            
ATOM   1791  HB2 TYR X 113      25.738  52.883  58.338  0.00  0.00            
ATOM   1792  HB3 TYR X 113      27.287  53.518  57.970  0.00  0.00            
ATOM   1793  CG  TYR X 113      27.085  51.376  57.707  0.00  0.00            
ATOM   1794  CD1 TYR X 113      28.452  51.002  57.501  0.00  0.00            
ATOM   1795  HD1 TYR X 113      29.246  51.679  57.780  0.00  0.00            
ATOM   1796  CE1 TYR X 113      28.753  49.864  56.758  0.00  0.00            
ATOM   1797  HE1 TYR X 113      29.807  49.646  56.673  0.00  0.00            
ATOM   1798  CZ  TYR X 113      27.661  49.115  56.117  0.00  0.00            
ATOM   1799  OH  TYR X 113      28.012  48.089  55.340  0.00  0.00            
ATOM   1800  HH  TYR X 113      27.356  47.389  55.354  0.00  0.00            
ATOM   1801  CE2 TYR X 113      26.286  49.451  56.407  0.00  0.00            
ATOM   1802  HE2 TYR X 113      25.432  48.867  56.096  0.00  0.00            
ATOM   1803  CD2 TYR X 113      26.050  50.614  57.173  0.00  0.00            
ATOM   1804  HD2 TYR X 113      25.049  50.917  57.442  0.00  0.00            
ATOM   1805  C   TYR X 113      26.887  54.042  60.766  0.00  0.00            
ATOM   1806  O   TYR X 113      26.479  55.029  60.162  0.00  0.00            
ATOM   1807  N   PRO X 114      27.458  54.024  62.017  0.00  0.00            
ATOM   1808  CD  PRO X 114      28.174  52.986  62.700  0.00  0.00            
ATOM   1809  HD2 PRO X 114      29.008  52.536  62.161  0.00  0.00            
ATOM   1810  HD3 PRO X 114      27.510  52.167  62.977  0.00  0.00            
ATOM   1811  CG  PRO X 114      28.561  53.541  64.081  0.00  0.00            
ATOM   1812  HG2 PRO X 114      29.602  53.791  63.876  0.00  0.00            
ATOM   1813  HG3 PRO X 114      28.488  52.807  64.883  0.00  0.00            
ATOM   1814  CB  PRO X 114      27.853  54.828  64.320  0.00  0.00            
ATOM   1815  HB2 PRO X 114      28.593  55.562  64.636  0.00  0.00            
ATOM   1816  HB3 PRO X 114      27.066  54.626  65.048  0.00  0.00            
ATOM   1817  CA  PRO X 114      27.310  55.145  62.924  0.00  0.00            
ATOM   1818  HA  PRO X 114      26.223  55.205  62.975  0.00  0.00            
ATOM   1819  C   PRO X 114      27.750  56.481  62.439  0.00  0.00            
ATOM   1820  O   PRO X 114      28.833  56.667  61.922  0.00  0.00            
ATOM   1821  N   VAL X 115      27.024  57.512  62.930  0.00  0.00            
ATOM   1822  H   VAL X 115      26.227  57.286  63.508  0.00  0.00            
ATOM   1823  CA  VAL X 115      27.395  59.005  62.872  0.00  0.00            
ATOM   1824  HA  VAL X 115      27.768  59.307  61.893  0.00  0.00            
ATOM   1825  CB  VAL X 115      26.224  59.953  63.280  0.00  0.00            
ATOM   1826  HB  VAL X 115      26.690  60.929  63.146  0.00  0.00            
ATOM   1827  CG1 VAL X 115      24.973  59.628  62.422  0.00  0.00            
ATOM   1828 HG11 VAL X 115      25.205  60.019  61.432  0.00  0.00            
ATOM   1829 HG12 VAL X 115      24.642  58.589  62.431  0.00  0.00            
ATOM   1830 HG13 VAL X 115      24.205  60.292  62.818  0.00  0.00            
ATOM   1831  CG2 VAL X 115      25.711  59.933  64.709  0.00  0.00            
ATOM   1832 HG21 VAL X 115      25.279  58.944  64.860  0.00  0.00            
ATOM   1833 HG22 VAL X 115      26.497  59.934  65.464  0.00  0.00            
ATOM   1834 HG23 VAL X 115      25.008  60.735  64.932  0.00  0.00            
ATOM   1835  C   VAL X 115      28.667  59.280  63.723  0.00  0.00            
ATOM   1836  O   VAL X 115      29.405  60.188  63.476  0.00  0.00            
ATOM   1837  N   LEU X 116      28.811  58.608  64.920  0.00  0.00            
ATOM   1838  H   LEU X 116      28.071  57.939  65.075  0.00  0.00            
ATOM   1839  CA  LEU X 116      29.996  58.629  65.828  0.00  0.00            
ATOM   1840  HA  LEU X 116      29.979  59.601  66.321  0.00  0.00            
ATOM   1841  CB  LEU X 116      29.736  57.531  66.874  0.00  0.00            
ATOM   1842  HB2 LEU X 116      28.746  57.730  67.284  0.00  0.00            
ATOM   1843  HB3 LEU X 116      29.618  56.557  66.398  0.00  0.00            
ATOM   1844  CG  LEU X 116      30.707  57.602  68.050  0.00  0.00            
ATOM   1845  HG  LEU X 116      31.400  58.432  67.907  0.00  0.00            
ATOM   1846  CD1 LEU X 116      30.065  57.504  69.458  0.00  0.00            
ATOM   1847 HD11 LEU X 116      30.760  57.648  70.286  0.00  0.00            
ATOM   1848 HD12 LEU X 116      29.343  58.319  69.499  0.00  0.00            
ATOM   1849 HD13 LEU X 116      29.490  56.584  69.564  0.00  0.00            
ATOM   1850  CD2 LEU X 116      31.661  56.369  67.956  0.00  0.00            
ATOM   1851 HD21 LEU X 116      32.567  56.542  68.536  0.00  0.00            
ATOM   1852 HD22 LEU X 116      31.147  55.559  68.473  0.00  0.00            
ATOM   1853 HD23 LEU X 116      32.007  56.141  66.948  0.00  0.00            
ATOM   1854  C   LEU X 116      31.374  58.424  65.151  0.00  0.00            
ATOM   1855  O   LEU X 116      32.384  58.928  65.623  0.00  0.00            
ATOM   1856  N   VAL X 117      31.394  57.713  64.053  0.00  0.00            
ATOM   1857  H   VAL X 117      30.466  57.418  63.787  0.00  0.00            
ATOM   1858  CA  VAL X 117      32.574  57.713  63.122  0.00  0.00            
ATOM   1859  HA  VAL X 117      33.509  57.764  63.679  0.00  0.00            
ATOM   1860  CB  VAL X 117      32.604  56.406  62.282  0.00  0.00            
ATOM   1861  HB  VAL X 117      31.611  56.338  61.838  0.00  0.00            
ATOM   1862  CG1 VAL X 117      33.664  56.498  61.235  0.00  0.00            
ATOM   1863 HG11 VAL X 117      33.528  55.653  60.560  0.00  0.00            
ATOM   1864 HG12 VAL X 117      33.551  57.412  60.651  0.00  0.00            
ATOM   1865 HG13 VAL X 117      34.676  56.434  61.636  0.00  0.00            
ATOM   1866  CG2 VAL X 117      32.874  55.145  63.110  0.00  0.00            
ATOM   1867 HG21 VAL X 117      32.894  54.276  62.451  0.00  0.00            
ATOM   1868 HG22 VAL X 117      33.797  55.279  63.673  0.00  0.00            
ATOM   1869 HG23 VAL X 117      32.104  54.999  63.867  0.00  0.00            
ATOM   1870  C   VAL X 117      32.554  58.968  62.233  0.00  0.00            
ATOM   1871  O   VAL X 117      31.832  58.989  61.255  0.00  0.00            
ATOM   1872  N   THR X 118      33.358  60.021  62.568  0.00  0.00            
ATOM   1873  H   THR X 118      34.090  59.948  63.260  0.00  0.00            
ATOM   1874  CA  THR X 118      33.462  61.303  61.950  0.00  0.00            
ATOM   1875  HA  THR X 118      32.438  61.631  61.769  0.00  0.00            
ATOM   1876  CB  THR X 118      34.089  62.356  62.953  0.00  0.00            
ATOM   1877  HB  THR X 118      34.107  63.334  62.472  0.00  0.00            
ATOM   1878  CG2 THR X 118      33.057  62.615  64.066  0.00  0.00            
ATOM   1879 HG21 THR X 118      33.215  63.567  64.571  0.00  0.00            
ATOM   1880 HG22 THR X 118      32.101  62.728  63.554  0.00  0.00            
ATOM   1881 HG23 THR X 118      33.133  61.724  64.690  0.00  0.00            
ATOM   1882  OG1 THR X 118      35.323  62.031  63.435  0.00  0.00            
ATOM   1883  HG1 THR X 118      35.545  62.723  64.062  0.00  0.00            
ATOM   1884  C   THR X 118      34.285  61.240  60.654  0.00  0.00            
ATOM   1885  O   THR X 118      35.117  60.369  60.462  0.00  0.00            
ATOM   1886  N   PRO X 119      34.067  62.189  59.710  0.00  0.00            
ATOM   1887  CD  PRO X 119      32.790  62.858  59.546  0.00  0.00            
ATOM   1888  HD2 PRO X 119      32.566  63.608  60.304  0.00  0.00            
ATOM   1889  HD3 PRO X 119      32.038  62.070  59.542  0.00  0.00            
ATOM   1890  CG  PRO X 119      32.769  63.403  58.103  0.00  0.00            
ATOM   1891  HG2 PRO X 119      32.288  64.381  58.063  0.00  0.00            
ATOM   1892  HG3 PRO X 119      32.301  62.697  57.417  0.00  0.00            
ATOM   1893  CB  PRO X 119      34.255  63.581  57.805  0.00  0.00            
ATOM   1894  HB2 PRO X 119      34.647  64.400  58.408  0.00  0.00            
ATOM   1895  HB3 PRO X 119      34.500  63.739  56.754  0.00  0.00            
ATOM   1896  CA  PRO X 119      34.829  62.288  58.460  0.00  0.00            
ATOM   1897  HA  PRO X 119      34.432  61.531  57.784  0.00  0.00            
ATOM   1898  C   PRO X 119      36.322  62.213  58.628  0.00  0.00            
ATOM   1899  O   PRO X 119      37.042  61.745  57.766  0.00  0.00            
ATOM   1900  N   VAL X 120      36.822  62.792  59.749  0.00  0.00            
ATOM   1901  H   VAL X 120      36.198  63.281  60.375  0.00  0.00            
ATOM   1902  CA  VAL X 120      38.258  62.754  60.066  0.00  0.00            
ATOM   1903  HA  VAL X 120      38.855  63.355  59.380  0.00  0.00            
ATOM   1904  CB  VAL X 120      38.416  63.429  61.471  0.00  0.00            
ATOM   1905  HB  VAL X 120      37.930  62.975  62.334  0.00  0.00            
ATOM   1906  CG1 VAL X 120      39.844  63.394  61.992  0.00  0.00            
ATOM   1907 HG11 VAL X 120      40.580  63.639  61.226  0.00  0.00            
ATOM   1908 HG12 VAL X 120      39.920  64.071  62.843  0.00  0.00            
ATOM   1909 HG13 VAL X 120      40.110  62.427  62.419  0.00  0.00            
ATOM   1910  CG2 VAL X 120      38.018  64.891  61.376  0.00  0.00            
ATOM   1911 HG21 VAL X 120      37.005  65.060  61.010  0.00  0.00            
ATOM   1912 HG22 VAL X 120      38.059  65.258  62.402  0.00  0.00            
ATOM   1913 HG23 VAL X 120      38.605  65.551  60.737  0.00  0.00            
ATOM   1914  C   VAL X 120      38.937  61.343  60.021  0.00  0.00            
ATOM   1915  O   VAL X 120      40.186  61.179  59.970  0.00  0.00            
ATOM   1916  N   ARG X 121      38.148  60.244  60.230  0.00  0.00            
ATOM   1917  H   ARG X 121      37.146  60.374  60.236  0.00  0.00            
ATOM   1918  CA  ARG X 121      38.672  58.851  60.219  0.00  0.00            
ATOM   1919  HA  ARG X 121      39.324  58.637  61.067  0.00  0.00            
ATOM   1920  CB  ARG X 121      37.520  57.868  60.357  0.00  0.00            
ATOM   1921  HB2 ARG X 121      36.903  58.040  61.239  0.00  0.00            
ATOM   1922  HB3 ARG X 121      36.770  57.905  59.568  0.00  0.00            
ATOM   1923  CG  ARG X 121      37.834  56.369  60.404  0.00  0.00            
ATOM   1924  HG2 ARG X 121      36.954  55.802  60.707  0.00  0.00            
ATOM   1925  HG3 ARG X 121      38.201  56.038  59.432  0.00  0.00            
ATOM   1926  CD  ARG X 121      38.835  55.889  61.483  0.00  0.00            
ATOM   1927  HD2 ARG X 121      39.823  56.027  61.042  0.00  0.00            
ATOM   1928  HD3 ARG X 121      38.868  56.587  62.319  0.00  0.00            
ATOM   1929  NE  ARG X 121      38.638  54.478  61.919  0.00  0.00            
ATOM   1930  HE  ARG X 121      39.286  53.771  61.604  0.00  0.00            
ATOM   1931  CZ  ARG X 121      37.660  54.007  62.747  0.00  0.00            
ATOM   1932  NH1 ARG X 121      36.779  54.722  63.338  0.00  0.00            
ATOM   1933 HH11 ARG X 121      36.924  55.713  63.203  0.00  0.00            
ATOM   1934 HH12 ARG X 121      36.132  54.283  63.976  0.00  0.00            
ATOM   1935  NH2 ARG X 121      37.597  52.750  62.971  0.00  0.00            
ATOM   1936 HH21 ARG X 121      38.187  52.142  62.420  0.00  0.00            
ATOM   1937 HH22 ARG X 121      36.842  52.447  63.569  0.00  0.00            
ATOM   1938  C   ARG X 121      39.438  58.544  58.890  0.00  0.00            
ATOM   1939  O   ARG X 121      40.309  57.699  59.025  0.00  0.00            
ATOM   1940  N   VAL X 122      39.161  59.223  57.783  0.00  0.00            
ATOM   1941  H   VAL X 122      38.334  59.802  57.756  0.00  0.00            
ATOM   1942  CA  VAL X 122      40.032  59.106  56.578  0.00  0.00            
ATOM   1943  HA  VAL X 122      40.321  58.056  56.577  0.00  0.00            
ATOM   1944  CB  VAL X 122      39.149  59.304  55.284  0.00  0.00            
ATOM   1945  HB  VAL X 122      38.980  60.380  55.263  0.00  0.00            
ATOM   1946  CG1 VAL X 122      39.987  58.810  54.037  0.00  0.00            
ATOM   1947 HG11 VAL X 122      40.714  59.557  53.718  0.00  0.00            
ATOM   1948 HG12 VAL X 122      40.514  57.864  54.159  0.00  0.00            
ATOM   1949 HG13 VAL X 122      39.297  58.727  53.198  0.00  0.00            
ATOM   1950  CG2 VAL X 122      37.826  58.500  55.321  0.00  0.00            
ATOM   1951 HG21 VAL X 122      37.366  58.681  56.293  0.00  0.00            
ATOM   1952 HG22 VAL X 122      37.132  58.767  54.524  0.00  0.00            
ATOM   1953 HG23 VAL X 122      38.019  57.438  55.173  0.00  0.00            
ATOM   1954  C   VAL X 122      41.289  59.992  56.620  0.00  0.00            
ATOM   1955  O   VAL X 122      42.368  59.529  56.405  0.00  0.00            
ATOM   1956  N   ALA X 123      41.144  61.269  57.114  0.00  0.00            
ATOM   1957  H   ALA X 123      40.185  61.574  57.202  0.00  0.00            
ATOM   1958  CA  ALA X 123      42.227  62.241  57.306  0.00  0.00            
ATOM   1959  HA  ALA X 123      42.711  62.536  56.375  0.00  0.00            
ATOM   1960  CB  ALA X 123      41.644  63.463  58.059  0.00  0.00            
ATOM   1961  HB1 ALA X 123      40.714  63.778  57.584  0.00  0.00            
ATOM   1962  HB2 ALA X 123      41.674  63.186  59.113  0.00  0.00            
ATOM   1963  HB3 ALA X 123      42.362  64.250  57.830  0.00  0.00            
ATOM   1964  C   ALA X 123      43.418  61.605  58.057  0.00  0.00            
ATOM   1965  O   ALA X 123      44.583  61.717  57.647  0.00  0.00            
ATOM   1966  N   ILE X 124      43.095  60.838  59.179  0.00  0.00            
ATOM   1967  H   ILE X 124      42.199  61.023  59.608  0.00  0.00            
ATOM   1968  CA  ILE X 124      44.070  59.985  59.887  0.00  0.00            
ATOM   1969  HA  ILE X 124      44.997  60.555  59.935  0.00  0.00            
ATOM   1970  CB  ILE X 124      43.589  59.593  61.346  0.00  0.00            
ATOM   1971  HB  ILE X 124      44.399  59.052  61.835  0.00  0.00            
ATOM   1972  CG2 ILE X 124      43.212  60.871  62.124  0.00  0.00            
ATOM   1973 HG21 ILE X 124      42.184  61.097  61.840  0.00  0.00            
ATOM   1974 HG22 ILE X 124      43.072  60.644  63.181  0.00  0.00            
ATOM   1975 HG23 ILE X 124      43.881  61.703  61.908  0.00  0.00            
ATOM   1976  CG1 ILE X 124      42.338  58.632  61.149  0.00  0.00            
ATOM   1977 HG12 ILE X 124      41.503  59.136  60.662  0.00  0.00            
ATOM   1978 HG13 ILE X 124      42.625  57.677  60.710  0.00  0.00            
ATOM   1979  CD1 ILE X 124      41.717  58.171  62.457  0.00  0.00            
ATOM   1980 HD11 ILE X 124      42.619  57.855  62.981  0.00  0.00            
ATOM   1981 HD12 ILE X 124      41.132  59.011  62.833  0.00  0.00            
ATOM   1982 HD13 ILE X 124      41.055  57.308  62.391  0.00  0.00            
ATOM   1983  C   ILE X 124      44.453  58.683  59.178  0.00  0.00            
ATOM   1984  O   ILE X 124      45.614  58.312  59.169  0.00  0.00            
ATOM   1985  N   SER X 125      43.520  58.058  58.439  0.00  0.00            
ATOM   1986  H   SER X 125      42.572  58.404  58.437  0.00  0.00            
ATOM   1987  CA  SER X 125      43.875  56.838  57.732  0.00  0.00            
ATOM   1988  HA  SER X 125      44.074  56.015  58.418  0.00  0.00            
ATOM   1989  CB  SER X 125      42.728  56.335  56.794  0.00  0.00            
ATOM   1990  HB2 SER X 125      41.964  55.987  57.488  0.00  0.00            
ATOM   1991  HB3 SER X 125      42.302  57.105  56.151  0.00  0.00            
ATOM   1992  OG  SER X 125      43.120  55.133  56.057  0.00  0.00            
ATOM   1993  HG  SER X 125      43.043  55.286  55.112  0.00  0.00            
ATOM   1994  C   SER X 125      45.047  57.098  56.819  0.00  0.00            
ATOM   1995  O   SER X 125      45.987  56.293  56.711  0.00  0.00            
ATOM   1996  N   LEU X 126      44.994  58.206  56.019  0.00  0.00            
ATOM   1997  H   LEU X 126      44.177  58.776  56.184  0.00  0.00            
ATOM   1998  CA  LEU X 126      45.950  58.625  54.957  0.00  0.00            
ATOM   1999  HA  LEU X 126      46.058  57.776  54.281  0.00  0.00            
ATOM   2000  CB  LEU X 126      45.253  59.826  54.295  0.00  0.00            
ATOM   2001  HB2 LEU X 126      45.070  60.561  55.080  0.00  0.00            
ATOM   2002  HB3 LEU X 126      45.876  60.441  53.645  0.00  0.00            
ATOM   2003  CG  LEU X 126      43.907  59.657  53.544  0.00  0.00            
ATOM   2004  HG  LEU X 126      43.115  59.189  54.129  0.00  0.00            
ATOM   2005  CD1 LEU X 126      43.188  60.920  53.198  0.00  0.00            
ATOM   2006 HD11 LEU X 126      43.935  61.438  52.596  0.00  0.00            
ATOM   2007 HD12 LEU X 126      42.288  60.707  52.622  0.00  0.00            
ATOM   2008 HD13 LEU X 126      43.004  61.610  54.020  0.00  0.00            
ATOM   2009  CD2 LEU X 126      44.050  58.689  52.376  0.00  0.00            
ATOM   2010 HD21 LEU X 126      44.424  59.292  51.549  0.00  0.00            
ATOM   2011 HD22 LEU X 126      44.685  57.851  52.662  0.00  0.00            
ATOM   2012 HD23 LEU X 126      43.077  58.254  52.149  0.00  0.00            
ATOM   2013  C   LEU X 126      47.327  59.027  55.565  0.00  0.00            
ATOM   2014  O   LEU X 126      48.215  59.221  54.747  0.00  0.00            
ATOM   2015  N   VAL X 127      47.618  59.088  56.873  0.00  0.00            
ATOM   2016  H   VAL X 127      46.818  59.088  57.490  0.00  0.00            
ATOM   2017  CA  VAL X 127      48.943  59.030  57.479  0.00  0.00            
ATOM   2018  HA  VAL X 127      49.667  59.184  56.678  0.00  0.00            
ATOM   2019  CB  VAL X 127      49.056  60.280  58.448  0.00  0.00            
ATOM   2020  HB  VAL X 127      49.321  61.135  57.826  0.00  0.00            
ATOM   2021  CG1 VAL X 127      47.859  60.556  59.389  0.00  0.00            
ATOM   2022 HG11 VAL X 127      47.607  59.640  59.923  0.00  0.00            
ATOM   2023 HG12 VAL X 127      48.171  61.333  60.087  0.00  0.00            
ATOM   2024 HG13 VAL X 127      46.990  60.893  58.824  0.00  0.00            
ATOM   2025  CG2 VAL X 127      50.234  60.128  59.438  0.00  0.00            
ATOM   2026 HG21 VAL X 127      50.103  59.361  60.201  0.00  0.00            
ATOM   2027 HG22 VAL X 127      51.081  59.889  58.794  0.00  0.00            
ATOM   2028 HG23 VAL X 127      50.412  61.077  59.944  0.00  0.00            
ATOM   2029  C   VAL X 127      49.195  57.646  58.071  0.00  0.00            
ATOM   2030  O   VAL X 127      50.340  57.203  58.010  0.00  0.00            
ATOM   2031  N   LEU X 128      48.230  56.979  58.626  0.00  0.00            
ATOM   2032  H   LEU X 128      47.263  57.229  58.479  0.00  0.00            
ATOM   2033  CA  LEU X 128      48.312  55.738  59.426  0.00  0.00            
ATOM   2034  HA  LEU X 128      49.153  55.872  60.106  0.00  0.00            
ATOM   2035  CB  LEU X 128      47.023  55.601  60.262  0.00  0.00            
ATOM   2036  HB2 LEU X 128      46.121  55.782  59.677  0.00  0.00            
ATOM   2037  HB3 LEU X 128      46.806  54.603  60.643  0.00  0.00            
ATOM   2038  CG  LEU X 128      47.096  56.517  61.531  0.00  0.00            
ATOM   2039  HG  LEU X 128      47.235  57.576  61.312  0.00  0.00            
ATOM   2040  CD1 LEU X 128      45.783  56.505  62.265  0.00  0.00            
ATOM   2041 HD11 LEU X 128      45.773  57.264  63.047  0.00  0.00            
ATOM   2042 HD12 LEU X 128      44.965  56.746  61.587  0.00  0.00            
ATOM   2043 HD13 LEU X 128      45.571  55.572  62.787  0.00  0.00            
ATOM   2044  CD2 LEU X 128      48.234  56.110  62.509  0.00  0.00            
ATOM   2045 HD21 LEU X 128      48.187  55.055  62.777  0.00  0.00            
ATOM   2046 HD22 LEU X 128      49.228  56.303  62.104  0.00  0.00            
ATOM   2047 HD23 LEU X 128      48.234  56.729  63.406  0.00  0.00            
ATOM   2048  C   LEU X 128      48.682  54.523  58.597  0.00  0.00            
ATOM   2049  O   LEU X 128      49.466  53.712  59.042  0.00  0.00            
ATOM   2050  N   ILE X 129      48.097  54.405  57.390  0.00  0.00            
ATOM   2051  H   ILE X 129      47.503  55.108  56.975  0.00  0.00            
ATOM   2052  CA  ILE X 129      48.456  53.383  56.451  0.00  0.00            
ATOM   2053  HA  ILE X 129      48.053  52.471  56.890  0.00  0.00            
ATOM   2054  CB  ILE X 129      47.570  53.620  55.135  0.00  0.00            
ATOM   2055  HB  ILE X 129      46.527  53.596  55.453  0.00  0.00            
ATOM   2056  CG2 ILE X 129      47.991  54.940  54.481  0.00  0.00            
ATOM   2057 HG21 ILE X 129      47.251  55.410  53.833  0.00  0.00            
ATOM   2058 HG22 ILE X 129      48.319  55.726  55.162  0.00  0.00            
ATOM   2059 HG23 ILE X 129      48.773  54.690  53.764  0.00  0.00            
ATOM   2060  CG1 ILE X 129      47.646  52.493  54.107  0.00  0.00            
ATOM   2061 HG12 ILE X 129      46.943  52.799  53.332  0.00  0.00            
ATOM   2062 HG13 ILE X 129      48.643  52.435  53.672  0.00  0.00            
ATOM   2063  CD1 ILE X 129      47.389  51.038  54.639  0.00  0.00            
ATOM   2064 HD11 ILE X 129      48.195  50.768  55.320  0.00  0.00            
ATOM   2065 HD12 ILE X 129      46.421  50.988  55.138  0.00  0.00            
ATOM   2066 HD13 ILE X 129      47.428  50.260  53.877  0.00  0.00            
ATOM   2067  C   ILE X 129      49.909  53.049  56.175  0.00  0.00            
ATOM   2068  O   ILE X 129      50.358  51.908  56.168  0.00  0.00            
ATOM   2069  N   TRP X 130      50.726  54.129  56.133  0.00  0.00            
ATOM   2070  H   TRP X 130      50.316  55.047  56.228  0.00  0.00            
ATOM   2071  CA  TRP X 130      52.162  54.156  56.145  0.00  0.00            
ATOM   2072  HA  TRP X 130      52.551  53.517  55.352  0.00  0.00            
ATOM   2073  CB  TRP X 130      52.605  55.549  55.679  0.00  0.00            
ATOM   2074  HB2 TRP X 130      52.601  56.295  56.475  0.00  0.00            
ATOM   2075  HB3 TRP X 130      53.634  55.478  55.326  0.00  0.00            
ATOM   2076  CG  TRP X 130      51.944  56.221  54.437  0.00  0.00            
ATOM   2077  CD1 TRP X 130      51.356  57.454  54.366  0.00  0.00            
ATOM   2078  HD1 TRP X 130      51.293  58.038  55.272  0.00  0.00            
ATOM   2079  NE1 TRP X 130      51.003  57.750  53.099  0.00  0.00            
ATOM   2080  HE1 TRP X 130      50.611  58.643  52.837  0.00  0.00            
ATOM   2081  CE2 TRP X 130      51.285  56.731  52.214  0.00  0.00            
ATOM   2082  CZ2 TRP X 130      51.283  56.696  50.833  0.00  0.00            
ATOM   2083  HZ2 TRP X 130      51.065  57.568  50.234  0.00  0.00            
ATOM   2084  CH2 TRP X 130      51.497  55.485  50.150  0.00  0.00            
ATOM   2085  HH2 TRP X 130      51.300  55.411  49.091  0.00  0.00            
ATOM   2086  CZ3 TRP X 130      51.732  54.437  50.960  0.00  0.00            
ATOM   2087  HZ3 TRP X 130      51.792  53.433  50.567  0.00  0.00            
ATOM   2088  CE3 TRP X 130      51.987  54.521  52.325  0.00  0.00            
ATOM   2089  HE3 TRP X 130      52.420  53.717  52.902  0.00  0.00            
ATOM   2090  CD2 TRP X 130      51.829  55.720  53.038  0.00  0.00            
ATOM   2091  C   TRP X 130      52.729  53.572  57.407  0.00  0.00            
ATOM   2092  O   TRP X 130      53.507  52.651  57.333  0.00  0.00            
ATOM   2093  N   VAL X 131      52.353  54.117  58.533  0.00  0.00            
ATOM   2094  H   VAL X 131      51.952  55.035  58.406  0.00  0.00            
ATOM   2095  CA  VAL X 131      52.832  53.798  59.868  0.00  0.00            
ATOM   2096  HA  VAL X 131      53.913  53.934  59.834  0.00  0.00            
ATOM   2097  CB  VAL X 131      52.201  54.754  60.869  0.00  0.00            
ATOM   2098  HB  VAL X 131      51.126  54.575  60.882  0.00  0.00            
ATOM   2099  CG1 VAL X 131      52.687  54.298  62.316  0.00  0.00            
ATOM   2100 HG11 VAL X 131      52.360  55.024  63.061  0.00  0.00            
ATOM   2101 HG12 VAL X 131      52.199  53.361  62.582  0.00  0.00            
ATOM   2102 HG13 VAL X 131      53.743  54.068  62.457  0.00  0.00            
ATOM   2103  CG2 VAL X 131      52.370  56.227  60.632  0.00  0.00            
ATOM   2104 HG21 VAL X 131      51.774  56.529  59.770  0.00  0.00            
ATOM   2105 HG22 VAL X 131      51.948  56.774  61.475  0.00  0.00            
ATOM   2106 HG23 VAL X 131      53.414  56.517  60.514  0.00  0.00            
ATOM   2107  C   VAL X 131      52.631  52.372  60.216  0.00  0.00            
ATOM   2108  O   VAL X 131      53.502  51.638  60.648  0.00  0.00            
ATOM   2109  N   ILE X 132      51.482  51.841  59.829  0.00  0.00            
ATOM   2110  H   ILE X 132      50.815  52.470  59.406  0.00  0.00            
ATOM   2111  CA  ILE X 132      51.038  50.402  59.823  0.00  0.00            
ATOM   2112  HA  ILE X 132      51.203  49.956  60.804  0.00  0.00            
ATOM   2113  CB  ILE X 132      49.517  50.293  59.458  0.00  0.00            
ATOM   2114  HB  ILE X 132      49.271  50.895  58.584  0.00  0.00            
ATOM   2115  CG2 ILE X 132      49.169  48.824  59.156  0.00  0.00            
ATOM   2116 HG21 ILE X 132      49.593  48.060  59.809  0.00  0.00            
ATOM   2117 HG22 ILE X 132      48.085  48.746  59.076  0.00  0.00            
ATOM   2118 HG23 ILE X 132      49.532  48.561  58.163  0.00  0.00            
ATOM   2119  CG1 ILE X 132      48.659  50.920  60.579  0.00  0.00            
ATOM   2120 HG12 ILE X 132      48.794  50.473  61.564  0.00  0.00            
ATOM   2121 HG13 ILE X 132      49.079  51.881  60.875  0.00  0.00            
ATOM   2122  CD1 ILE X 132      47.181  51.175  60.162  0.00  0.00            
ATOM   2123 HD11 ILE X 132      46.733  50.182  60.202  0.00  0.00            
ATOM   2124 HD12 ILE X 132      46.751  51.861  60.891  0.00  0.00            
ATOM   2125 HD13 ILE X 132      46.954  51.531  59.158  0.00  0.00            
ATOM   2126  C   ILE X 132      51.951  49.604  58.869  0.00  0.00            
ATOM   2127  O   ILE X 132      52.525  48.659  59.363  0.00  0.00            
ATOM   2128  N   SER X 133      52.074  49.937  57.549  0.00  0.00            
ATOM   2129  H   SER X 133      51.547  50.749  57.261  0.00  0.00            
ATOM   2130  CA  SER X 133      52.830  49.180  56.550  0.00  0.00            
ATOM   2131  HA  SER X 133      52.561  48.138  56.378  0.00  0.00            
ATOM   2132  CB  SER X 133      52.696  49.766  55.147  0.00  0.00            
ATOM   2133  HB2 SER X 133      51.623  49.911  55.020  0.00  0.00            
ATOM   2134  HB3 SER X 133      53.213  50.723  55.080  0.00  0.00            
ATOM   2135  OG  SER X 133      53.125  48.791  54.153  0.00  0.00            
ATOM   2136  HG  SER X 133      53.612  49.214  53.442  0.00  0.00            
ATOM   2137  C   SER X 133      54.279  49.101  56.877  0.00  0.00            
ATOM   2138  O   SER X 133      54.812  47.974  56.813  0.00  0.00            
ATOM   2139  N   ILE X 134      54.933  50.171  57.186  0.00  0.00            
ATOM   2140  H   ILE X 134      54.408  51.027  57.072  0.00  0.00            
ATOM   2141  CA  ILE X 134      56.390  50.230  57.552  0.00  0.00            
ATOM   2142  HA  ILE X 134      56.863  49.768  56.685  0.00  0.00            
ATOM   2143  CB  ILE X 134      56.968  51.695  57.723  0.00  0.00            
ATOM   2144  HB  ILE X 134      58.038  51.585  57.897  0.00  0.00            
ATOM   2145  CG2 ILE X 134      56.856  52.449  56.387  0.00  0.00            
ATOM   2146 HG21 ILE X 134      57.699  53.123  56.240  0.00  0.00            
ATOM   2147 HG22 ILE X 134      57.028  51.825  55.510  0.00  0.00            
ATOM   2148 HG23 ILE X 134      55.852  52.872  56.360  0.00  0.00            
ATOM   2149  CG1 ILE X 134      56.467  52.486  58.914  0.00  0.00            
ATOM   2150 HG12 ILE X 134      55.392  52.442  59.088  0.00  0.00            
ATOM   2151 HG13 ILE X 134      56.908  52.071  59.820  0.00  0.00            
ATOM   2152  CD1 ILE X 134      56.832  54.023  58.874  0.00  0.00            
ATOM   2153 HD11 ILE X 134      57.893  54.211  58.706  0.00  0.00            
ATOM   2154 HD12 ILE X 134      56.354  54.623  58.100  0.00  0.00            
ATOM   2155 HD13 ILE X 134      56.523  54.445  59.830  0.00  0.00            
ATOM   2156  C   ILE X 134      56.649  49.350  58.818  0.00  0.00            
ATOM   2157  O   ILE X 134      57.744  48.773  58.958  0.00  0.00            
ATOM   2158  N   THR X 135      55.690  49.169  59.715  0.00  0.00            
ATOM   2159  H   THR X 135      54.835  49.707  59.680  0.00  0.00            
ATOM   2160  CA  THR X 135      55.797  48.228  60.797  0.00  0.00            
ATOM   2161  HA  THR X 135      56.756  48.368  61.294  0.00  0.00            
ATOM   2162  CB  THR X 135      54.735  48.449  61.891  0.00  0.00            
ATOM   2163  HB  THR X 135      53.750  48.243  61.471  0.00  0.00            
ATOM   2164  CG2 THR X 135      54.846  47.598  63.102  0.00  0.00            
ATOM   2165 HG21 THR X 135      55.885  47.418  63.375  0.00  0.00            
ATOM   2166 HG22 THR X 135      54.269  48.101  63.879  0.00  0.00            
ATOM   2167 HG23 THR X 135      54.384  46.626  62.929  0.00  0.00            
ATOM   2168  OG1 THR X 135      54.839  49.785  62.431  0.00  0.00            
ATOM   2169  HG1 THR X 135      54.266  50.346  61.903  0.00  0.00            
ATOM   2170  C   THR X 135      55.782  46.711  60.353  0.00  0.00            
ATOM   2171  O   THR X 135      56.667  45.951  60.755  0.00  0.00            
ATOM   2172  N   LEU X 136      54.944  46.332  59.374  0.00  0.00            
ATOM   2173  H   LEU X 136      54.329  47.065  59.051  0.00  0.00            
ATOM   2174  CA  LEU X 136      54.812  44.992  58.949  0.00  0.00            
ATOM   2175  HA  LEU X 136      55.072  44.329  59.774  0.00  0.00            
ATOM   2176  CB  LEU X 136      53.303  44.698  58.509  0.00  0.00            
ATOM   2177  HB2 LEU X 136      52.655  44.968  59.343  0.00  0.00            
ATOM   2178  HB3 LEU X 136      52.997  45.422  57.753  0.00  0.00            
ATOM   2179  CG  LEU X 136      52.879  43.269  58.028  0.00  0.00            
ATOM   2180  HG  LEU X 136      53.485  42.515  58.530  0.00  0.00            
ATOM   2181  CD1 LEU X 136      51.508  43.038  58.519  0.00  0.00            
ATOM   2182 HD11 LEU X 136      51.485  42.906  59.600  0.00  0.00            
ATOM   2183 HD12 LEU X 136      50.820  43.845  58.268  0.00  0.00            
ATOM   2184 HD13 LEU X 136      51.118  42.158  58.006  0.00  0.00            
ATOM   2185  CD2 LEU X 136      52.906  43.179  56.488  0.00  0.00            
ATOM   2186 HD21 LEU X 136      52.918  42.126  56.208  0.00  0.00            
ATOM   2187 HD22 LEU X 136      51.936  43.571  56.185  0.00  0.00            
ATOM   2188 HD23 LEU X 136      53.795  43.660  56.079  0.00  0.00            
ATOM   2189  C   LEU X 136      55.811  44.614  57.839  0.00  0.00            
ATOM   2190  O   LEU X 136      56.331  43.509  57.739  0.00  0.00            
ATOM   2191  N   SER X 137      56.164  45.596  56.999  0.00  0.00            
ATOM   2192  H   SER X 137      55.847  46.501  57.315  0.00  0.00            
ATOM   2193  CA  SER X 137      57.025  45.397  55.704  0.00  0.00            
ATOM   2194  HA  SER X 137      57.080  44.332  55.477  0.00  0.00            
ATOM   2195  CB  SER X 137      56.299  46.003  54.488  0.00  0.00            
ATOM   2196  HB2 SER X 137      57.007  45.798  53.685  0.00  0.00            
ATOM   2197  HB3 SER X 137      55.374  45.431  54.420  0.00  0.00            
ATOM   2198  OG  SER X 137      56.180  47.423  54.648  0.00  0.00            
ATOM   2199  HG  SER X 137      55.736  47.631  55.473  0.00  0.00            
ATOM   2200  C   SER X 137      58.436  45.880  55.791  0.00  0.00            
ATOM   2201  O   SER X 137      59.362  45.180  55.438  0.00  0.00            
ATOM   2202  N   PHE X 138      58.662  47.102  56.338  0.00  0.00            
ATOM   2203  H   PHE X 138      57.932  47.707  56.685  0.00  0.00            
ATOM   2204  CA  PHE X 138      59.932  47.770  56.253  0.00  0.00            
ATOM   2205  HA  PHE X 138      60.530  47.381  55.429  0.00  0.00            
ATOM   2206  CB  PHE X 138      59.724  49.228  55.950  0.00  0.00            
ATOM   2207  HB2 PHE X 138      59.127  49.309  55.041  0.00  0.00            
ATOM   2208  HB3 PHE X 138      59.125  49.735  56.706  0.00  0.00            
ATOM   2209  CG  PHE X 138      60.935  49.981  55.728  0.00  0.00            
ATOM   2210  CD1 PHE X 138      61.558  50.800  56.639  0.00  0.00            
ATOM   2211  HD1 PHE X 138      61.106  50.731  57.618  0.00  0.00            
ATOM   2212  CE1 PHE X 138      62.687  51.571  56.401  0.00  0.00            
ATOM   2213  HE1 PHE X 138      63.177  52.184  57.142  0.00  0.00            
ATOM   2214  CZ  PHE X 138      63.202  51.701  55.095  0.00  0.00            
ATOM   2215  HZ  PHE X 138      64.067  52.285  54.815  0.00  0.00            
ATOM   2216  CE2 PHE X 138      62.483  51.027  54.100  0.00  0.00            
ATOM   2217  HE2 PHE X 138      62.807  51.070  53.070  0.00  0.00            
ATOM   2218  CD2 PHE X 138      61.481  50.103  54.397  0.00  0.00            
ATOM   2219  HD2 PHE X 138      61.008  49.484  53.649  0.00  0.00            
ATOM   2220  C   PHE X 138      60.788  47.519  57.536  0.00  0.00            
ATOM   2221  O   PHE X 138      61.986  47.669  57.508  0.00  0.00            
ATOM   2222  N   LEU X 139      60.216  47.063  58.705  0.00  0.00            
ATOM   2223  H   LEU X 139      59.216  46.920  58.712  0.00  0.00            
ATOM   2224  CA  LEU X 139      61.072  46.930  59.918  0.00  0.00            
ATOM   2225  HA  LEU X 139      61.538  47.906  60.050  0.00  0.00            
ATOM   2226  CB  LEU X 139      60.141  46.548  61.048  0.00  0.00            
ATOM   2227  HB2 LEU X 139      59.493  47.386  61.306  0.00  0.00            
ATOM   2228  HB3 LEU X 139      59.552  45.672  60.777  0.00  0.00            
ATOM   2229  CG  LEU X 139      60.784  46.084  62.364  0.00  0.00            
ATOM   2230  HG  LEU X 139      61.336  45.159  62.196  0.00  0.00            
ATOM   2231  CD1 LEU X 139      61.619  47.241  62.947  0.00  0.00            
ATOM   2232 HD11 LEU X 139      61.052  48.163  62.817  0.00  0.00            
ATOM   2233 HD12 LEU X 139      61.957  47.116  63.975  0.00  0.00            
ATOM   2234 HD13 LEU X 139      62.527  47.290  62.345  0.00  0.00            
ATOM   2235  CD2 LEU X 139      59.642  45.670  63.301  0.00  0.00            
ATOM   2236 HD21 LEU X 139      60.089  45.242  64.198  0.00  0.00            
ATOM   2237 HD22 LEU X 139      59.085  46.578  63.532  0.00  0.00            
ATOM   2238 HD23 LEU X 139      58.966  44.928  62.875  0.00  0.00            
ATOM   2239  C   LEU X 139      62.207  45.930  59.705  0.00  0.00            
ATOM   2240  O   LEU X 139      63.319  46.190  59.973  0.00  0.00            
ATOM   2241  N   SER X 140      61.846  44.829  58.989  0.00  0.00            
ATOM   2242  H   SER X 140      60.877  44.687  58.741  0.00  0.00            
ATOM   2243  CA  SER X 140      62.866  43.843  58.597  0.00  0.00            
ATOM   2244  HA  SER X 140      63.393  43.475  59.477  0.00  0.00            
ATOM   2245  CB  SER X 140      62.159  42.628  57.945  0.00  0.00            
ATOM   2246  HB2 SER X 140      61.721  42.886  56.981  0.00  0.00            
ATOM   2247  HB3 SER X 140      62.984  41.941  57.754  0.00  0.00            
ATOM   2248  OG  SER X 140      61.126  42.189  58.813  0.00  0.00            
ATOM   2249  HG  SER X 140      60.374  42.678  58.471  0.00  0.00            
ATOM   2250  C   SER X 140      63.915  44.373  57.642  0.00  0.00            
ATOM   2251  O   SER X 140      65.117  44.012  57.668  0.00  0.00            
ATOM   2252  N   ILE X 141      63.496  45.272  56.736  0.00  0.00            
ATOM   2253  H   ILE X 141      62.602  45.705  56.919  0.00  0.00            
ATOM   2254  CA  ILE X 141      64.368  45.874  55.703  0.00  0.00            
ATOM   2255  HA  ILE X 141      65.007  45.142  55.209  0.00  0.00            
ATOM   2256  CB  ILE X 141      63.553  46.647  54.604  0.00  0.00            
ATOM   2257  HB  ILE X 141      62.868  47.405  54.984  0.00  0.00            
ATOM   2258  CG2 ILE X 141      64.522  47.343  53.638  0.00  0.00            
ATOM   2259 HG21 ILE X 141      65.092  48.178  54.045  0.00  0.00            
ATOM   2260 HG22 ILE X 141      65.261  46.715  53.140  0.00  0.00            
ATOM   2261 HG23 ILE X 141      63.980  47.887  52.865  0.00  0.00            
ATOM   2262  CG1 ILE X 141      62.638  45.634  53.818  0.00  0.00            
ATOM   2263 HG12 ILE X 141      63.257  44.950  53.237  0.00  0.00            
ATOM   2264 HG13 ILE X 141      62.135  45.027  54.572  0.00  0.00            
ATOM   2265  CD1 ILE X 141      61.609  46.246  52.864  0.00  0.00            
ATOM   2266 HD11 ILE X 141      60.980  45.513  52.361  0.00  0.00            
ATOM   2267 HD12 ILE X 141      60.949  46.885  53.452  0.00  0.00            
ATOM   2268 HD13 ILE X 141      62.165  46.911  52.203  0.00  0.00            
ATOM   2269  C   ILE X 141      65.338  46.769  56.404  0.00  0.00            
ATOM   2270  O   ILE X 141      66.534  46.689  56.245  0.00  0.00            
ATOM   2271  N   HIE X 142      64.782  47.601  57.314  0.00  0.00            
ATOM   2272  H   HIE X 142      63.784  47.689  57.191  0.00  0.00            
ATOM   2273  CA  HIE X 142      65.463  48.582  58.166  0.00  0.00            
ATOM   2274  HA  HIE X 142      66.027  49.294  57.564  0.00  0.00            
ATOM   2275  CB  HIE X 142      64.402  49.317  58.991  0.00  0.00            
ATOM   2276  HB2 HIE X 142      63.707  49.796  58.301  0.00  0.00            
ATOM   2277  HB3 HIE X 142      63.802  48.556  59.489  0.00  0.00            
ATOM   2278  CG  HIE X 142      65.006  50.178  60.053  0.00  0.00            
ATOM   2279  ND1 HIE X 142      65.365  51.481  59.727  0.00  0.00            
ATOM   2280  CE1 HIE X 142      65.863  51.994  60.815  0.00  0.00            
ATOM   2281  HE1 HIE X 142      66.249  52.990  60.976  0.00  0.00            
ATOM   2282  NE2 HIE X 142      65.651  51.171  61.873  0.00  0.00            
ATOM   2283  HE2 HIE X 142      65.840  51.451  62.825  0.00  0.00            
ATOM   2284  CD2 HIE X 142      65.141  49.988  61.367  0.00  0.00            
ATOM   2285  HD2 HIE X 142      64.647  49.206  61.924  0.00  0.00            
ATOM   2286  C   HIE X 142      66.475  48.132  59.121  0.00  0.00            
ATOM   2287  O   HIE X 142      67.520  48.800  59.341  0.00  0.00            
ATOM   2288  N   LEU X 143      66.420  46.867  59.604  0.00  0.00            
ATOM   2289  H   LEU X 143      65.624  46.304  59.341  0.00  0.00            
ATOM   2290  CA  LEU X 143      67.435  46.363  60.556  0.00  0.00            
ATOM   2291  HA  LEU X 143      67.918  47.237  60.991  0.00  0.00            
ATOM   2292  CB  LEU X 143      66.720  45.643  61.682  0.00  0.00            
ATOM   2293  HB2 LEU X 143      65.884  45.049  61.311  0.00  0.00            
ATOM   2294  HB3 LEU X 143      67.397  44.897  62.098  0.00  0.00            
ATOM   2295  CG  LEU X 143      66.150  46.473  62.783  0.00  0.00            
ATOM   2296  HG  LEU X 143      65.426  47.137  62.311  0.00  0.00            
ATOM   2297  CD1 LEU X 143      65.186  45.563  63.731  0.00  0.00            
ATOM   2298 HD11 LEU X 143      64.330  45.092  63.248  0.00  0.00            
ATOM   2299 HD12 LEU X 143      65.752  44.874  64.358  0.00  0.00            
ATOM   2300 HD13 LEU X 143      64.694  46.201  64.465  0.00  0.00            
ATOM   2301  CD2 LEU X 143      67.200  47.171  63.689  0.00  0.00            
ATOM   2302 HD21 LEU X 143      67.727  47.975  63.176  0.00  0.00            
ATOM   2303 HD22 LEU X 143      66.731  47.563  64.592  0.00  0.00            
ATOM   2304 HD23 LEU X 143      67.948  46.495  64.105  0.00  0.00            
ATOM   2305  C   LEU X 143      68.470  45.469  59.846  0.00  0.00            
ATOM   2306  O   LEU X 143      69.637  45.273  60.270  0.00  0.00            
ATOM   2307  N   GLY X 144      68.094  45.012  58.649  0.00  0.00            
ATOM   2308  H   GLY X 144      67.182  45.266  58.297  0.00  0.00            
ATOM   2309  CA  GLY X 144      68.896  44.218  57.681  0.00  0.00            
ATOM   2310  HA2 GLY X 144      68.710  44.614  56.683  0.00  0.00            
ATOM   2311  HA3 GLY X 144      69.960  44.405  57.827  0.00  0.00            
ATOM   2312  C   GLY X 144      68.640  42.775  57.760  0.00  0.00            
ATOM   2313  O   GLY X 144      69.466  41.984  57.338  0.00  0.00            
ATOM   2314  N   TRP X 145      67.438  42.359  58.180  0.00  0.00            
ATOM   2315  H   TRP X 145      66.719  43.055  58.317  0.00  0.00            
ATOM   2316  CA  TRP X 145      67.042  40.952  58.266  0.00  0.00            
ATOM   2317  HA  TRP X 145      67.794  40.383  58.812  0.00  0.00            
ATOM   2318  CB  TRP X 145      65.765  40.766  59.140  0.00  0.00            
ATOM   2319  HB2 TRP X 145      64.966  41.241  58.572  0.00  0.00            
ATOM   2320  HB3 TRP X 145      65.512  39.708  59.210  0.00  0.00            
ATOM   2321  CG  TRP X 145      65.864  41.301  60.497  0.00  0.00            
ATOM   2322  CD1 TRP X 145      67.043  41.582  61.214  0.00  0.00            
ATOM   2323  HD1 TRP X 145      68.052  41.559  60.829  0.00  0.00            
ATOM   2324  NE1 TRP X 145      66.803  42.105  62.415  0.00  0.00            
ATOM   2325  HE1 TRP X 145      67.525  42.234  63.110  0.00  0.00            
ATOM   2326  CE2 TRP X 145      65.453  42.011  62.683  0.00  0.00            
ATOM   2327  CZ2 TRP X 145      64.823  42.257  63.909  0.00  0.00            
ATOM   2328  HZ2 TRP X 145      65.369  42.572  64.786  0.00  0.00            
ATOM   2329  CH2 TRP X 145      63.421  42.114  63.909  0.00  0.00            
ATOM   2330  HH2 TRP X 145      62.869  42.265  64.825  0.00  0.00            
ATOM   2331  CZ3 TRP X 145      62.760  41.870  62.678  0.00  0.00            
ATOM   2332  HZ3 TRP X 145      61.703  42.032  62.526  0.00  0.00            
ATOM   2333  CE3 TRP X 145      63.433  41.576  61.502  0.00  0.00            
ATOM   2334  HE3 TRP X 145      62.812  41.392  60.638  0.00  0.00            
ATOM   2335  CD2 TRP X 145      64.844  41.597  61.460  0.00  0.00            
ATOM   2336  C   TRP X 145      66.878  40.258  56.938  0.00  0.00            
ATOM   2337  O   TRP X 145      67.136  39.060  56.814  0.00  0.00            
ATOM   2338  N   ASN X 146      66.543  40.964  55.854  0.00  0.00            
ATOM   2339  H   ASN X 146      66.313  41.943  55.943  0.00  0.00            
ATOM   2340  CA  ASN X 146      66.474  40.525  54.410  0.00  0.00            
ATOM   2341  HA  ASN X 146      65.973  39.557  54.398  0.00  0.00            
ATOM   2342  CB  ASN X 146      65.611  41.524  53.639  0.00  0.00            
ATOM   2343  HB2 ASN X 146      65.441  40.934  52.738  0.00  0.00            
ATOM   2344  HB3 ASN X 146      64.671  41.709  54.158  0.00  0.00            
ATOM   2345  CG  ASN X 146      66.353  42.710  53.377  0.00  0.00            
ATOM   2346  OD1 ASN X 146      66.660  43.416  54.317  0.00  0.00            
ATOM   2347  ND2 ASN X 146      66.760  43.048  52.208  0.00  0.00            
ATOM   2348 HD21 ASN X 146      67.232  43.928  52.055  0.00  0.00            
ATOM   2349 HD22 ASN X 146      66.693  42.326  51.505  0.00  0.00            
ATOM   2350  C   ASN X 146      67.893  40.308  53.809  0.00  0.00            
ATOM   2351  O   ASN X 146      68.085  40.270  52.569  0.00  0.00            
ATOM   2352  N   SER X 147      68.854  40.190  54.654  0.00  0.00            
ATOM   2353  H   SER X 147      68.645  40.058  55.633  0.00  0.00            
ATOM   2354  CA  SER X 147      70.289  39.781  54.223  0.00  0.00            
ATOM   2355  HA  SER X 147      70.402  40.430  53.355  0.00  0.00            
ATOM   2356  CB  SER X 147      71.455  40.301  55.113  0.00  0.00            
ATOM   2357  HB2 SER X 147      71.632  39.662  55.978  0.00  0.00            
ATOM   2358  HB3 SER X 147      72.371  40.229  54.526  0.00  0.00            
ATOM   2359  OG  SER X 147      71.238  41.679  55.367  0.00  0.00            
ATOM   2360  HG  SER X 147      70.744  41.686  56.190  0.00  0.00            
ATOM   2361  C   SER X 147      70.496  38.293  53.994  0.00  0.00            
ATOM   2362  O   SER X 147      69.763  37.415  54.474  0.00  0.00            
ATOM   2363  N   ARG X 148      71.458  37.996  53.141  0.00  0.00            
ATOM   2364  H   ARG X 148      71.836  38.754  52.590  0.00  0.00            
ATOM   2365  CA  ARG X 148      72.033  36.673  52.939  0.00  0.00            
ATOM   2366  HA  ARG X 148      71.217  35.952  52.902  0.00  0.00            
ATOM   2367  CB  ARG X 148      72.802  36.474  51.651  0.00  0.00            
ATOM   2368  HB2 ARG X 148      73.411  37.368  51.512  0.00  0.00            
ATOM   2369  HB3 ARG X 148      73.542  35.690  51.812  0.00  0.00            
ATOM   2370  CG  ARG X 148      71.891  36.168  50.451  0.00  0.00            
ATOM   2371  HG2 ARG X 148      71.348  35.240  50.632  0.00  0.00            
ATOM   2372  HG3 ARG X 148      71.161  36.973  50.360  0.00  0.00            
ATOM   2373  CD  ARG X 148      72.714  35.904  49.175  0.00  0.00            
ATOM   2374  HD2 ARG X 148      73.244  36.813  48.890  0.00  0.00            
ATOM   2375  HD3 ARG X 148      73.532  35.212  49.371  0.00  0.00            
ATOM   2376  NE  ARG X 148      71.846  35.423  48.097  0.00  0.00            
ATOM   2377  HE  ARG X 148      71.628  35.980  47.283  0.00  0.00            
ATOM   2378  CZ  ARG X 148      71.051  34.378  48.059  0.00  0.00            
ATOM   2379  NH1 ARG X 148      70.994  33.406  48.859  0.00  0.00            
ATOM   2380 HH11 ARG X 148      71.782  33.045  49.377  0.00  0.00            
ATOM   2381 HH12 ARG X 148      70.195  32.801  48.730  0.00  0.00            
ATOM   2382  NH2 ARG X 148      70.200  34.402  47.112  0.00  0.00            
ATOM   2383 HH21 ARG X 148      70.093  35.216  46.523  0.00  0.00            
ATOM   2384 HH22 ARG X 148      69.670  33.609  46.782  0.00  0.00            
ATOM   2385  C   ARG X 148      72.791  36.266  54.192  0.00  0.00            
ATOM   2386  O   ARG X 148      73.108  37.096  55.012  0.00  0.00            
ATOM   2387  N   ASN X 149      73.158  35.026  54.350  0.00  0.00            
ATOM   2388  H   ASN X 149      72.839  34.316  53.706  0.00  0.00            
ATOM   2389  CA  ASN X 149      73.846  34.430  55.501  0.00  0.00            
ATOM   2390  HA  ASN X 149      74.344  35.204  56.085  0.00  0.00            
ATOM   2391  CB  ASN X 149      72.810  33.754  56.468  0.00  0.00            
ATOM   2392  HB2 ASN X 149      72.931  32.679  56.336  0.00  0.00            
ATOM   2393  HB3 ASN X 149      72.968  34.126  57.481  0.00  0.00            
ATOM   2394  CG  ASN X 149      71.377  34.041  56.187  0.00  0.00            
ATOM   2395  OD1 ASN X 149      70.657  33.307  55.506  0.00  0.00            
ATOM   2396  ND2 ASN X 149      70.860  35.124  56.708  0.00  0.00            
ATOM   2397 HD21 ASN X 149      69.891  35.371  56.567  0.00  0.00            
ATOM   2398 HD22 ASN X 149      71.470  35.774  57.182  0.00  0.00            
ATOM   2399  C   ASN X 149      74.990  33.396  55.148  0.00  0.00            
ATOM   2400  O   ASN X 149      75.736  33.036  56.043  0.00  0.00            
ATOM   2401  N   GLU X 150      75.013  32.900  53.878  0.00  0.00            
ATOM   2402  H   GLU X 150      74.402  33.366  53.223  0.00  0.00            
ATOM   2403  CA  GLU X 150      76.120  32.006  53.307  0.00  0.00            
ATOM   2404  HA  GLU X 150      76.307  31.149  53.955  0.00  0.00            
ATOM   2405  CB  GLU X 150      75.614  31.447  51.927  0.00  0.00            
ATOM   2406  HB2 GLU X 150      76.326  30.704  51.569  0.00  0.00            
ATOM   2407  HB3 GLU X 150      74.641  30.989  52.104  0.00  0.00            
ATOM   2408  CG  GLU X 150      75.435  32.367  50.773  0.00  0.00            
ATOM   2409  HG2 GLU X 150      75.131  33.363  51.095  0.00  0.00            
ATOM   2410  HG3 GLU X 150      76.386  32.466  50.250  0.00  0.00            
ATOM   2411  CD  GLU X 150      74.400  31.830  49.752  0.00  0.00            
ATOM   2412  OE1 GLU X 150      74.693  30.815  49.134  0.00  0.00            
ATOM   2413  OE2 GLU X 150      73.261  32.303  49.748  0.00  0.00            
ATOM   2414  C   GLU X 150      77.460  32.733  53.191  0.00  0.00            
ATOM   2415  O   GLU X 150      77.355  33.985  53.040  0.00  0.00            
ATOM   2416  N   THR X 151      78.572  32.040  53.225  0.00  0.00            
ATOM   2417  H   THR X 151      78.523  31.032  53.200  0.00  0.00            
ATOM   2418  CA  THR X 151      79.893  32.661  53.001  0.00  0.00            
ATOM   2419  HA  THR X 151      79.899  33.598  53.557  0.00  0.00            
ATOM   2420  CB  THR X 151      81.076  31.811  53.619  0.00  0.00            
ATOM   2421  HB  THR X 151      82.012  32.171  53.192  0.00  0.00            
ATOM   2422  CG2 THR X 151      81.067  32.030  55.190  0.00  0.00            
ATOM   2423 HG21 THR X 151      81.098  33.106  55.360  0.00  0.00            
ATOM   2424 HG22 THR X 151      80.206  31.588  55.691  0.00  0.00            
ATOM   2425 HG23 THR X 151      81.896  31.529  55.688  0.00  0.00            
ATOM   2426  OG1 THR X 151      80.864  30.422  53.385  0.00  0.00            
ATOM   2427  HG1 THR X 151      81.229  30.241  52.516  0.00  0.00            
ATOM   2428  C   THR X 151      80.143  33.181  51.535  0.00  0.00            
ATOM   2429  O   THR X 151      80.620  34.289  51.369  0.00  0.00            
ATOM   2430  N   SER X 152      79.707  32.369  50.544  0.00  0.00            
ATOM   2431  H   SER X 152      79.082  31.599  50.736  0.00  0.00            
ATOM   2432  CA  SER X 152      79.890  32.725  49.180  0.00  0.00            
ATOM   2433  HA  SER X 152      80.951  32.884  48.987  0.00  0.00            
ATOM   2434  CB  SER X 152      79.451  31.562  48.299  0.00  0.00            
ATOM   2435  HB2 SER X 152      79.752  31.686  47.259  0.00  0.00            
ATOM   2436  HB3 SER X 152      80.050  30.737  48.685  0.00  0.00            
ATOM   2437  OG  SER X 152      78.062  31.212  48.367  0.00  0.00            
ATOM   2438  HG  SER X 152      78.031  30.313  48.703  0.00  0.00            
ATOM   2439  C   SER X 152      79.113  34.006  48.786  0.00  0.00            
ATOM   2440  O   SER X 152      78.051  34.334  49.380  0.00  0.00            
ATOM   2441  N   LYS X 153      79.575  34.573  47.634  0.00  0.00            
ATOM   2442  H   LYS X 153      80.476  34.301  47.268  0.00  0.00            
ATOM   2443  CA  LYS X 153      78.755  35.517  46.748  0.00  0.00            
ATOM   2444  HA  LYS X 153      77.801  35.703  47.241  0.00  0.00            
ATOM   2445  CB  LYS X 153      79.516  36.894  46.588  0.00  0.00            
ATOM   2446  HB2 LYS X 153      80.456  36.872  46.037  0.00  0.00            
ATOM   2447  HB3 LYS X 153      78.839  37.589  46.091  0.00  0.00            
ATOM   2448  CG  LYS X 153      79.876  37.510  47.956  0.00  0.00            
ATOM   2449  HG2 LYS X 153      79.113  37.663  48.720  0.00  0.00            
ATOM   2450  HG3 LYS X 153      80.609  36.918  48.504  0.00  0.00            
ATOM   2451  CD  LYS X 153      80.552  38.904  47.700  0.00  0.00            
ATOM   2452  HD2 LYS X 153      81.297  38.965  46.908  0.00  0.00            
ATOM   2453  HD3 LYS X 153      79.726  39.568  47.444  0.00  0.00            
ATOM   2454  CE  LYS X 153      81.087  39.509  48.941  0.00  0.00            
ATOM   2455  HE2 LYS X 153      80.317  39.522  49.712  0.00  0.00            
ATOM   2456  HE3 LYS X 153      81.931  38.958  49.354  0.00  0.00            
ATOM   2457  NZ  LYS X 153      81.458  40.916  48.688  0.00  0.00            
ATOM   2458  HZ1 LYS X 153      81.745  40.994  47.723  0.00  0.00            
ATOM   2459  HZ2 LYS X 153      80.692  41.566  48.792  0.00  0.00            
ATOM   2460  HZ3 LYS X 153      82.321  41.136  49.166  0.00  0.00            
ATOM   2461  C   LYS X 153      78.459  34.869  45.421  0.00  0.00            
ATOM   2462  O   LYS X 153      77.381  35.107  44.812  0.00  0.00            
ATOM   2463  N   GLY X 154      79.374  34.163  44.828  0.00  0.00            
ATOM   2464  H   GLY X 154      80.217  34.018  45.366  0.00  0.00            
ATOM   2465  CA  GLY X 154      79.137  33.435  43.557  0.00  0.00            
ATOM   2466  HA2 GLY X 154      78.455  34.023  42.944  0.00  0.00            
ATOM   2467  HA3 GLY X 154      80.113  33.394  43.073  0.00  0.00            
ATOM   2468  C   GLY X 154      78.445  32.118  43.749  0.00  0.00            
ATOM   2469  O   GLY X 154      78.781  31.415  44.724  0.00  0.00            
ATOM   2470  N   ASN X 155      77.536  31.622  42.898  0.00  0.00            
ATOM   2471  H   ASN X 155      76.922  30.892  43.232  0.00  0.00            
ATOM   2472  CA  ASN X 155      77.078  32.258  41.660  0.00  0.00            
ATOM   2473  HA  ASN X 155      77.814  32.975  41.298  0.00  0.00            
ATOM   2474  CB  ASN X 155      76.955  31.160  40.621  0.00  0.00            
ATOM   2475  HB2 ASN X 155      77.910  30.634  40.640  0.00  0.00            
ATOM   2476  HB3 ASN X 155      76.154  30.491  40.936  0.00  0.00            
ATOM   2477  CG  ASN X 155      76.713  31.717  39.172  0.00  0.00            
ATOM   2478  OD1 ASN X 155      77.515  32.418  38.542  0.00  0.00            
ATOM   2479  ND2 ASN X 155      75.673  31.303  38.532  0.00  0.00            
ATOM   2480 HD21 ASN X 155      75.830  31.373  37.536  0.00  0.00            
ATOM   2481 HD22 ASN X 155      75.018  30.742  39.057  0.00  0.00            
ATOM   2482  C   ASN X 155      75.843  33.200  41.851  0.00  0.00            
ATOM   2483  O   ASN X 155      75.179  33.511  40.832  0.00  0.00            
ATOM   2484  N   HIE X 156      75.399  33.558  43.044  0.00  0.00            
ATOM   2485  H   HIE X 156      75.982  33.259  43.813  0.00  0.00            
ATOM   2486  CA  HIE X 156      74.031  34.000  43.364  0.00  0.00            
ATOM   2487  HA  HIE X 156      73.377  33.721  42.537  0.00  0.00            
ATOM   2488  CB  HIE X 156      73.523  33.219  44.585  0.00  0.00            
ATOM   2489  HB2 HIE X 156      72.506  33.582  44.735  0.00  0.00            
ATOM   2490  HB3 HIE X 156      73.440  32.176  44.276  0.00  0.00            
ATOM   2491  CG  HIE X 156      74.477  33.354  45.712  0.00  0.00            
ATOM   2492  ND1 HIE X 156      74.396  34.379  46.624  0.00  0.00            
ATOM   2493  CE1 HIE X 156      75.479  34.230  47.458  0.00  0.00            
ATOM   2494  HE1 HIE X 156      75.523  34.800  48.374  0.00  0.00            
ATOM   2495  NE2 HIE X 156      76.172  33.141  47.133  0.00  0.00            
ATOM   2496  HE2 HIE X 156      76.854  32.685  47.723  0.00  0.00            
ATOM   2497  CD2 HIE X 156      75.613  32.630  45.948  0.00  0.00            
ATOM   2498  HD2 HIE X 156      76.051  31.799  45.415  0.00  0.00            
ATOM   2499  C   HIE X 156      73.958  35.544  43.529  0.00  0.00            
ATOM   2500  O   HIE X 156      73.025  36.223  43.113  0.00  0.00            
ATOM   2501  N   THR X 157      74.885  36.119  44.253  0.00  0.00            
ATOM   2502  H   THR X 157      75.710  35.642  44.586  0.00  0.00            
ATOM   2503  CA  THR X 157      74.880  37.599  44.447  0.00  0.00            
ATOM   2504  HA  THR X 157      73.891  38.049  44.539  0.00  0.00            
ATOM   2505  CB  THR X 157      75.606  37.830  45.793  0.00  0.00            
ATOM   2506  HB  THR X 157      76.661  37.637  45.597  0.00  0.00            
ATOM   2507  CG2 THR X 157      75.570  39.300  46.225  0.00  0.00            
ATOM   2508 HG21 THR X 157      76.165  39.889  45.527  0.00  0.00            
ATOM   2509 HG22 THR X 157      74.545  39.665  46.298  0.00  0.00            
ATOM   2510 HG23 THR X 157      76.117  39.458  47.154  0.00  0.00            
ATOM   2511  OG1 THR X 157      75.112  37.134  46.830  0.00  0.00            
ATOM   2512  HG1 THR X 157      74.988  36.260  46.452  0.00  0.00            
ATOM   2513  C   THR X 157      75.619  38.286  43.351  0.00  0.00            
ATOM   2514  O   THR X 157      76.843  38.048  43.080  0.00  0.00            
ATOM   2515  N   THR X 158      74.956  39.248  42.727  0.00  0.00            
ATOM   2516  H   THR X 158      74.012  39.509  42.971  0.00  0.00            
ATOM   2517  CA  THR X 158      75.536  40.058  41.637  0.00  0.00            
ATOM   2518  HA  THR X 158      76.624  40.008  41.690  0.00  0.00            
ATOM   2519  CB  THR X 158      75.184  39.464  40.242  0.00  0.00            
ATOM   2520  HB  THR X 158      75.625  38.479  40.088  0.00  0.00            
ATOM   2521  CG2 THR X 158      73.645  39.214  40.003  0.00  0.00            
ATOM   2522 HG21 THR X 158      73.176  40.126  40.374  0.00  0.00            
ATOM   2523 HG22 THR X 158      73.581  38.911  38.958  0.00  0.00            
ATOM   2524 HG23 THR X 158      73.335  38.381  40.634  0.00  0.00            
ATOM   2525  OG1 THR X 158      75.608  40.341  39.242  0.00  0.00            
ATOM   2526  HG1 THR X 158      76.567  40.334  39.208  0.00  0.00            
ATOM   2527  C   THR X 158      75.189  41.571  41.726  0.00  0.00            
ATOM   2528  O   THR X 158      74.036  41.936  42.112  0.00  0.00            
ATOM   2529  N   SER X 159      76.101  42.416  41.275  0.00  0.00            
ATOM   2530  H   SER X 159      76.978  42.076  40.908  0.00  0.00            
ATOM   2531  CA  SER X 159      75.992  43.813  41.327  0.00  0.00            
ATOM   2532  HA  SER X 159      75.805  44.044  42.376  0.00  0.00            
ATOM   2533  CB  SER X 159      77.216  44.573  40.815  0.00  0.00            
ATOM   2534  HB2 SER X 159      77.080  45.649  40.921  0.00  0.00            
ATOM   2535  HB3 SER X 159      78.145  44.325  41.328  0.00  0.00            
ATOM   2536  OG  SER X 159      77.356  44.267  39.494  0.00  0.00            
ATOM   2537  HG  SER X 159      78.293  44.321  39.295  0.00  0.00            
ATOM   2538  C   SER X 159      74.830  44.361  40.486  0.00  0.00            
ATOM   2539  O   SER X 159      74.213  45.365  40.765  0.00  0.00            
ATOM   2540  N   LYS X 160      74.387  43.560  39.491  0.00  0.00            
ATOM   2541  H   LYS X 160      74.945  42.745  39.284  0.00  0.00            
ATOM   2542  CA  LYS X 160      73.293  43.791  38.500  0.00  0.00            
ATOM   2543  HA  LYS X 160      73.569  44.775  38.119  0.00  0.00            
ATOM   2544  CB  LYS X 160      73.249  42.590  37.463  0.00  0.00            
ATOM   2545  HB2 LYS X 160      73.294  41.686  38.071  0.00  0.00            
ATOM   2546  HB3 LYS X 160      72.316  42.644  36.902  0.00  0.00            
ATOM   2547  CG  LYS X 160      74.399  42.580  36.494  0.00  0.00            
ATOM   2548  HG2 LYS X 160      74.310  43.485  35.893  0.00  0.00            
ATOM   2549  HG3 LYS X 160      75.406  42.472  36.896  0.00  0.00            
ATOM   2550  CD  LYS X 160      74.172  41.286  35.660  0.00  0.00            
ATOM   2551  HD2 LYS X 160      73.957  40.481  36.363  0.00  0.00            
ATOM   2552  HD3 LYS X 160      73.288  41.434  35.039  0.00  0.00            
ATOM   2553  CE  LYS X 160      75.349  40.999  34.741  0.00  0.00            
ATOM   2554  HE2 LYS X 160      75.361  41.684  33.894  0.00  0.00            
ATOM   2555  HE3 LYS X 160      76.226  41.109  35.379  0.00  0.00            
ATOM   2556  NZ  LYS X 160      75.312  39.574  34.279  0.00  0.00            
ATOM   2557  HZ1 LYS X 160      74.801  39.019  34.951  0.00  0.00            
ATOM   2558  HZ2 LYS X 160      74.907  39.584  33.354  0.00  0.00            
ATOM   2559  HZ3 LYS X 160      76.209  39.121  34.176  0.00  0.00            
ATOM   2560  C   LYS X 160      71.916  43.814  39.141  0.00  0.00            
ATOM   2561  O   LYS X 160      70.964  44.181  38.489  0.00  0.00            
ATOM   2562  N   CYS X 161      71.758  43.306  40.344  0.00  0.00            
ATOM   2563  H   CYS X 161      72.547  43.143  40.954  0.00  0.00            
ATOM   2564  CA  CYS X 161      70.401  42.772  40.816  0.00  0.00            
ATOM   2565  HA  CYS X 161      69.589  43.040  40.140  0.00  0.00            
ATOM   2566  CB  CYS X 161      70.485  41.208  40.829  0.00  0.00            
ATOM   2567  HB2 CYS X 161      70.926  40.804  39.917  0.00  0.00            
ATOM   2568  HB3 CYS X 161      71.173  40.903  41.617  0.00  0.00            
ATOM   2569  SG  CYS X 161      68.874  40.362  41.269  0.00  0.00            
ATOM   2570  HG  CYS X 161      69.428  39.569  42.191  0.00  0.00            
ATOM   2571  C   CYS X 161      69.827  43.393  42.126  0.00  0.00            
ATOM   2572  O   CYS X 161      70.603  43.729  43.075  0.00  0.00            
ATOM   2573  N   LYS X 162      68.511  43.440  42.300  0.00  0.00            
ATOM   2574  H   LYS X 162      67.990  42.998  41.556  0.00  0.00            
ATOM   2575  CA  LYS X 162      67.689  43.930  43.493  0.00  0.00            
ATOM   2576  HA  LYS X 162      67.622  44.989  43.246  0.00  0.00            
ATOM   2577  CB  LYS X 162      66.325  43.261  43.535  0.00  0.00            
ATOM   2578  HB2 LYS X 162      66.341  42.171  43.526  0.00  0.00            
ATOM   2579  HB3 LYS X 162      65.810  43.629  44.423  0.00  0.00            
ATOM   2580  CG  LYS X 162      65.400  43.613  42.329  0.00  0.00            
ATOM   2581  HG2 LYS X 162      65.341  44.677  42.097  0.00  0.00            
ATOM   2582  HG3 LYS X 162      65.841  43.344  41.369  0.00  0.00            
ATOM   2583  CD  LYS X 162      63.918  43.165  42.430  0.00  0.00            
ATOM   2584  HD2 LYS X 162      63.571  43.059  41.402  0.00  0.00            
ATOM   2585  HD3 LYS X 162      63.873  42.207  42.948  0.00  0.00            
ATOM   2586  CE  LYS X 162      63.071  44.059  43.298  0.00  0.00            
ATOM   2587  HE2 LYS X 162      63.653  44.072  44.220  0.00  0.00            
ATOM   2588  HE3 LYS X 162      62.987  45.028  42.806  0.00  0.00            
ATOM   2589  NZ  LYS X 162      61.672  43.525  43.406  0.00  0.00            
ATOM   2590  HZ1 LYS X 162      61.595  42.640  43.887  0.00  0.00            
ATOM   2591  HZ2 LYS X 162      61.052  44.100  43.958  0.00  0.00            
ATOM   2592  HZ3 LYS X 162      61.286  43.349  42.489  0.00  0.00            
ATOM   2593  C   LYS X 162      68.385  43.866  44.838  0.00  0.00            
ATOM   2594  O   LYS X 162      68.760  42.797  45.222  0.00  0.00            
ATOM   2595  N   VAL X 163      68.411  44.934  45.583  0.00  0.00            
ATOM   2596  H   VAL X 163      67.871  45.721  45.254  0.00  0.00            
ATOM   2597  CA  VAL X 163      69.291  45.223  46.781  0.00  0.00            
ATOM   2598  HA  VAL X 163      70.116  44.513  46.843  0.00  0.00            
ATOM   2599  CB  VAL X 163      69.850  46.576  46.653  0.00  0.00            
ATOM   2600  HB  VAL X 163      69.082  47.304  46.394  0.00  0.00            
ATOM   2601  CG1 VAL X 163      70.688  46.949  47.898  0.00  0.00            
ATOM   2602 HG11 VAL X 163      71.261  46.074  48.205  0.00  0.00            
ATOM   2603 HG12 VAL X 163      71.372  47.782  47.742  0.00  0.00            
ATOM   2604 HG13 VAL X 163      70.004  47.231  48.698  0.00  0.00            
ATOM   2605  CG2 VAL X 163      70.954  46.698  45.507  0.00  0.00            
ATOM   2606 HG21 VAL X 163      71.237  47.749  45.444  0.00  0.00            
ATOM   2607 HG22 VAL X 163      71.765  45.987  45.666  0.00  0.00            
ATOM   2608 HG23 VAL X 163      70.485  46.341  44.590  0.00  0.00            
ATOM   2609  C   VAL X 163      68.412  45.115  48.028  0.00  0.00            
ATOM   2610  O   VAL X 163      67.648  46.033  48.336  0.00  0.00            
ATOM   2611  N   GLN X 164      68.413  44.016  48.793  0.00  0.00            
ATOM   2612  H   GLN X 164      67.713  44.119  49.514  0.00  0.00            
ATOM   2613  CA  GLN X 164      69.082  42.721  48.728  0.00  0.00            
ATOM   2614  HA  GLN X 164      69.468  42.636  47.712  0.00  0.00            
ATOM   2615  CB  GLN X 164      70.328  42.661  49.696  0.00  0.00            
ATOM   2616  HB2 GLN X 164      70.958  41.773  49.646  0.00  0.00            
ATOM   2617  HB3 GLN X 164      71.086  43.361  49.345  0.00  0.00            
ATOM   2618  CG  GLN X 164      70.043  42.939  51.202  0.00  0.00            
ATOM   2619  HG2 GLN X 164      69.258  43.684  51.335  0.00  0.00            
ATOM   2620  HG3 GLN X 164      69.670  42.012  51.638  0.00  0.00            
ATOM   2621  CD  GLN X 164      71.352  43.271  51.951  0.00  0.00            
ATOM   2622  OE1 GLN X 164      72.462  42.967  51.539  0.00  0.00            
ATOM   2623  NE2 GLN X 164      71.288  43.989  53.065  0.00  0.00            
ATOM   2624 HE21 GLN X 164      72.162  44.340  53.430  0.00  0.00            
ATOM   2625 HE22 GLN X 164      70.377  44.170  53.461  0.00  0.00            
ATOM   2626  C   GLN X 164      68.088  41.616  48.949  0.00  0.00            
ATOM   2627  O   GLN X 164      67.051  41.870  49.446  0.00  0.00            
ATOM   2628  N   VAL X 165      68.450  40.326  48.660  0.00  0.00            
ATOM   2629  H   VAL X 165      69.302  40.146  48.148  0.00  0.00            
ATOM   2630  CA  VAL X 165      67.472  39.193  48.769  0.00  0.00            
ATOM   2631  HA  VAL X 165      66.700  39.481  49.484  0.00  0.00            
ATOM   2632  CB  VAL X 165      66.607  39.175  47.439  0.00  0.00            
ATOM   2633  HB  VAL X 165      66.175  40.171  47.336  0.00  0.00            
ATOM   2634  CG1 VAL X 165      67.535  38.781  46.268  0.00  0.00            
ATOM   2635 HG11 VAL X 165      68.242  39.575  46.025  0.00  0.00            
ATOM   2636 HG12 VAL X 165      67.994  37.808  46.446  0.00  0.00            
ATOM   2637 HG13 VAL X 165      66.952  38.577  45.370  0.00  0.00            
ATOM   2638  CG2 VAL X 165      65.327  38.216  47.622  0.00  0.00            
ATOM   2639 HG21 VAL X 165      65.598  37.170  47.767  0.00  0.00            
ATOM   2640 HG22 VAL X 165      64.834  38.561  48.531  0.00  0.00            
ATOM   2641 HG23 VAL X 165      64.626  38.270  46.789  0.00  0.00            
ATOM   2642  C   VAL X 165      68.107  37.867  49.141  0.00  0.00            
ATOM   2643  O   VAL X 165      69.328  37.674  48.994  0.00  0.00            
ATOM   2644  N   ASN X 166      67.308  36.914  49.587  0.00  0.00            
ATOM   2645  H   ASN X 166      66.312  37.039  49.703  0.00  0.00            
ATOM   2646  CA  ASN X 166      67.758  35.641  50.178  0.00  0.00            
ATOM   2647  HA  ASN X 166      68.537  35.252  49.523  0.00  0.00            
ATOM   2648  CB  ASN X 166      68.279  35.923  51.640  0.00  0.00            
ATOM   2649  HB2 ASN X 166      69.175  36.542  51.593  0.00  0.00            
ATOM   2650  HB3 ASN X 166      67.554  36.396  52.302  0.00  0.00            
ATOM   2651  CG  ASN X 166      68.870  34.658  52.248  0.00  0.00            
ATOM   2652  OD1 ASN X 166      69.143  33.640  51.645  0.00  0.00            
ATOM   2653  ND2 ASN X 166      69.279  34.858  53.509  0.00  0.00            
ATOM   2654 HD21 ASN X 166      69.863  34.139  53.912  0.00  0.00            
ATOM   2655 HD22 ASN X 166      69.150  35.760  53.944  0.00  0.00            
ATOM   2656  C   ASN X 166      66.701  34.570  50.246  0.00  0.00            
ATOM   2657  O   ASN X 166      65.580  34.920  50.669  0.00  0.00            
ATOM   2658  N   GLU X 167      67.014  33.301  49.944  0.00  0.00            
ATOM   2659  H   GLU X 167      67.934  33.165  49.552  0.00  0.00            
ATOM   2660  CA  GLU X 167      65.920  32.318  49.917  0.00  0.00            
ATOM   2661  HA  GLU X 167      65.058  32.684  49.360  0.00  0.00            
ATOM   2662  CB  GLU X 167      66.313  31.018  49.235  0.00  0.00            
ATOM   2663  HB2 GLU X 167      67.215  30.667  49.736  0.00  0.00            
ATOM   2664  HB3 GLU X 167      65.447  30.360  49.309  0.00  0.00            
ATOM   2665  CG  GLU X 167      66.642  31.227  47.812  0.00  0.00            
ATOM   2666  HG2 GLU X 167      66.635  30.219  47.397  0.00  0.00            
ATOM   2667  HG3 GLU X 167      65.908  31.874  47.332  0.00  0.00            
ATOM   2668  CD  GLU X 167      68.074  31.727  47.565  0.00  0.00            
ATOM   2669  OE1 GLU X 167      68.922  31.723  48.485  0.00  0.00            
ATOM   2670  OE2 GLU X 167      68.359  32.268  46.484  0.00  0.00            
ATOM   2671  C   GLU X 167      65.196  32.100  51.293  0.00  0.00            
ATOM   2672  O   GLU X 167      64.024  32.316  51.380  0.00  0.00            
ATOM   2673  N   VAL X 168      65.965  31.937  52.375  0.00  0.00            
ATOM   2674  H   VAL X 168      66.972  31.895  52.298  0.00  0.00            
ATOM   2675  CA  VAL X 168      65.534  31.748  53.776  0.00  0.00            
ATOM   2676  HA  VAL X 168      64.716  31.028  53.761  0.00  0.00            
ATOM   2677  CB  VAL X 168      66.718  31.245  54.616  0.00  0.00            
ATOM   2678  HB  VAL X 168      67.078  30.426  53.993  0.00  0.00            
ATOM   2679  CG1 VAL X 168      67.861  32.291  54.788  0.00  0.00            
ATOM   2680 HG11 VAL X 168      68.076  32.539  53.749  0.00  0.00            
ATOM   2681 HG12 VAL X 168      67.447  33.207  55.211  0.00  0.00            
ATOM   2682 HG13 VAL X 168      68.610  31.783  55.395  0.00  0.00            
ATOM   2683  CG2 VAL X 168      66.353  30.494  55.916  0.00  0.00            
ATOM   2684 HG21 VAL X 168      65.540  29.779  55.788  0.00  0.00            
ATOM   2685 HG22 VAL X 168      67.219  29.953  56.298  0.00  0.00            
ATOM   2686 HG23 VAL X 168      66.043  31.251  56.636  0.00  0.00            
ATOM   2687  C   VAL X 168      64.821  32.983  54.404  0.00  0.00            
ATOM   2688  O   VAL X 168      64.250  32.901  55.500  0.00  0.00            
ATOM   2689  N   TYR X 169      64.778  34.090  53.694  0.00  0.00            
ATOM   2690  H   TYR X 169      65.311  34.145  52.838  0.00  0.00            
ATOM   2691  CA  TYR X 169      63.951  35.260  54.048  0.00  0.00            
ATOM   2692  HA  TYR X 169      63.461  35.165  55.017  0.00  0.00            
ATOM   2693  CB  TYR X 169      64.838  36.507  54.295  0.00  0.00            
ATOM   2694  HB2 TYR X 169      65.493  36.380  55.157  0.00  0.00            
ATOM   2695  HB3 TYR X 169      65.375  36.720  53.370  0.00  0.00            
ATOM   2696  CG  TYR X 169      64.023  37.735  54.540  0.00  0.00            
ATOM   2697  CD1 TYR X 169      63.790  38.234  55.859  0.00  0.00            
ATOM   2698  HD1 TYR X 169      64.363  37.681  56.588  0.00  0.00            
ATOM   2699  CE1 TYR X 169      63.160  39.473  56.123  0.00  0.00            
ATOM   2700  HE1 TYR X 169      63.067  39.838  57.136  0.00  0.00            
ATOM   2701  CZ  TYR X 169      62.489  40.098  54.997  0.00  0.00            
ATOM   2702  OH  TYR X 169      61.718  41.168  55.266  0.00  0.00            
ATOM   2703  HH  TYR X 169      61.335  41.573  54.484  0.00  0.00            
ATOM   2704  CE2 TYR X 169      62.710  39.625  53.694  0.00  0.00            
ATOM   2705  HE2 TYR X 169      62.224  40.099  52.854  0.00  0.00            
ATOM   2706  CD2 TYR X 169      63.428  38.441  53.458  0.00  0.00            
ATOM   2707  HD2 TYR X 169      63.544  38.092  52.443  0.00  0.00            
ATOM   2708  C   TYR X 169      62.752  35.413  53.147  0.00  0.00            
ATOM   2709  O   TYR X 169      61.675  35.710  53.627  0.00  0.00            
ATOM   2710  N   GLY X 170      62.857  35.259  51.826  0.00  0.00            
ATOM   2711  H   GLY X 170      63.735  35.102  51.350  0.00  0.00            
ATOM   2712  CA  GLY X 170      61.687  35.324  50.946  0.00  0.00            
ATOM   2713  HA2 GLY X 170      61.232  36.315  50.935  0.00  0.00            
ATOM   2714  HA3 GLY X 170      62.040  35.106  49.938  0.00  0.00            
ATOM   2715  C   GLY X 170      60.522  34.320  51.345  0.00  0.00            
ATOM   2716  O   GLY X 170      59.353  34.542  51.000  0.00  0.00            
ATOM   2717  N   LEU X 171      60.930  33.159  51.910  0.00  0.00            
ATOM   2718  H   LEU X 171      61.931  33.090  52.026  0.00  0.00            
ATOM   2719  CA  LEU X 171      60.030  32.166  52.593  0.00  0.00            
ATOM   2720  HA  LEU X 171      59.260  31.825  51.901  0.00  0.00            
ATOM   2721  CB  LEU X 171      60.780  30.971  53.135  0.00  0.00            
ATOM   2722  HB2 LEU X 171      61.517  30.687  52.384  0.00  0.00            
ATOM   2723  HB3 LEU X 171      61.350  31.230  54.027  0.00  0.00            
ATOM   2724  CG  LEU X 171      59.907  29.697  53.495  0.00  0.00            
ATOM   2725  HG  LEU X 171      59.079  29.878  54.180  0.00  0.00            
ATOM   2726  CD1 LEU X 171      59.174  28.950  52.357  0.00  0.00            
ATOM   2727 HD11 LEU X 171      58.789  27.997  52.721  0.00  0.00            
ATOM   2728 HD12 LEU X 171      58.324  29.472  51.919  0.00  0.00            
ATOM   2729 HD13 LEU X 171      59.906  28.778  51.568  0.00  0.00            
ATOM   2730  CD2 LEU X 171      60.824  28.594  54.130  0.00  0.00            
ATOM   2731 HD21 LEU X 171      61.407  28.948  54.980  0.00  0.00            
ATOM   2732 HD22 LEU X 171      60.139  27.829  54.496  0.00  0.00            
ATOM   2733 HD23 LEU X 171      61.427  28.116  53.358  0.00  0.00            
ATOM   2734  C   LEU X 171      59.176  32.839  53.690  0.00  0.00            
ATOM   2735  O   LEU X 171      58.092  32.417  53.937  0.00  0.00            
ATOM   2736  N   VAL X 172      59.607  33.912  54.364  0.00  0.00            
ATOM   2737  H   VAL X 172      60.487  34.330  54.100  0.00  0.00            
ATOM   2738  CA  VAL X 172      58.761  34.672  55.382  0.00  0.00            
ATOM   2739  HA  VAL X 172      58.116  33.976  55.917  0.00  0.00            
ATOM   2740  CB  VAL X 172      59.542  35.335  56.537  0.00  0.00            
ATOM   2741  HB  VAL X 172      60.193  36.145  56.208  0.00  0.00            
ATOM   2742  CG1 VAL X 172      58.775  35.969  57.677  0.00  0.00            
ATOM   2743 HG11 VAL X 172      58.161  35.226  58.185  0.00  0.00            
ATOM   2744 HG12 VAL X 172      59.471  36.409  58.390  0.00  0.00            
ATOM   2745 HG13 VAL X 172      58.085  36.733  57.316  0.00  0.00            
ATOM   2746  CG2 VAL X 172      60.533  34.275  57.112  0.00  0.00            
ATOM   2747 HG21 VAL X 172      61.334  34.159  56.381  0.00  0.00            
ATOM   2748 HG22 VAL X 172      61.074  34.524  58.025  0.00  0.00            
ATOM   2749 HG23 VAL X 172      60.090  33.313  57.369  0.00  0.00            
ATOM   2750  C   VAL X 172      57.991  35.730  54.661  0.00  0.00            
ATOM   2751  O   VAL X 172      56.764  35.899  54.888  0.00  0.00            
ATOM   2752  N   ASP X 173      58.752  36.403  53.794  0.00  0.00            
ATOM   2753  H   ASP X 173      59.704  36.066  53.799  0.00  0.00            
ATOM   2754  CA  ASP X 173      58.368  37.607  53.054  0.00  0.00            
ATOM   2755  HA  ASP X 173      58.164  38.377  53.798  0.00  0.00            
ATOM   2756  CB  ASP X 173      59.466  38.173  52.219  0.00  0.00            
ATOM   2757  HB2 ASP X 173      60.438  38.131  52.710  0.00  0.00            
ATOM   2758  HB3 ASP X 173      59.582  37.596  51.302  0.00  0.00            
ATOM   2759  CG  ASP X 173      59.228  39.620  51.819  0.00  0.00            
ATOM   2760  OD1 ASP X 173      59.965  39.972  50.842  0.00  0.00            
ATOM   2761  OD2 ASP X 173      58.392  40.403  52.358  0.00  0.00            
ATOM   2762  C   ASP X 173      57.026  37.333  52.309  0.00  0.00            
ATOM   2763  O   ASP X 173      56.116  38.179  52.476  0.00  0.00            
ATOM   2764  N   GLY X 174      56.837  36.251  51.512  0.00  0.00            
ATOM   2765  H   GLY X 174      57.513  35.510  51.631  0.00  0.00            
ATOM   2766  CA  GLY X 174      55.532  36.123  50.837  0.00  0.00            
ATOM   2767  HA2 GLY X 174      55.286  37.121  50.474  0.00  0.00            
ATOM   2768  HA3 GLY X 174      55.614  35.313  50.113  0.00  0.00            
ATOM   2769  C   GLY X 174      54.366  35.837  51.779  0.00  0.00            
ATOM   2770  O   GLY X 174      53.233  36.096  51.437  0.00  0.00            
ATOM   2771  N   LEU X 175      54.580  35.216  52.961  0.00  0.00            
ATOM   2772  H   LEU X 175      55.500  35.194  53.376  0.00  0.00            
ATOM   2773  CA  LEU X 175      53.505  34.708  53.896  0.00  0.00            
ATOM   2774  HA  LEU X 175      52.598  34.324  53.430  0.00  0.00            
ATOM   2775  CB  LEU X 175      54.166  33.659  54.843  0.00  0.00            
ATOM   2776  HB2 LEU X 175      55.035  34.085  55.345  0.00  0.00            
ATOM   2777  HB3 LEU X 175      53.385  33.384  55.552  0.00  0.00            
ATOM   2778  CG  LEU X 175      54.670  32.412  54.182  0.00  0.00            
ATOM   2779  HG  LEU X 175      55.468  32.620  53.469  0.00  0.00            
ATOM   2780  CD1 LEU X 175      55.200  31.468  55.252  0.00  0.00            
ATOM   2781 HD11 LEU X 175      55.799  31.944  56.029  0.00  0.00            
ATOM   2782 HD12 LEU X 175      54.407  30.870  55.701  0.00  0.00            
ATOM   2783 HD13 LEU X 175      55.821  30.711  54.774  0.00  0.00            
ATOM   2784  CD2 LEU X 175      53.576  31.698  53.432  0.00  0.00            
ATOM   2785 HD21 LEU X 175      52.679  31.565  54.037  0.00  0.00            
ATOM   2786 HD22 LEU X 175      53.363  32.301  52.550  0.00  0.00            
ATOM   2787 HD23 LEU X 175      53.866  30.714  53.063  0.00  0.00            
ATOM   2788  C   LEU X 175      53.009  35.842  54.747  0.00  0.00            
ATOM   2789  O   LEU X 175      51.834  36.244  54.811  0.00  0.00            
ATOM   2790  N   VAL X 176      53.959  36.512  55.420  0.00  0.00            
ATOM   2791  H   VAL X 176      54.912  36.244  55.219  0.00  0.00            
ATOM   2792  CA  VAL X 176      53.676  37.741  56.292  0.00  0.00            
ATOM   2793  HA  VAL X 176      52.935  37.488  57.051  0.00  0.00            
ATOM   2794  CB  VAL X 176      54.964  38.140  57.094  0.00  0.00            
ATOM   2795  HB  VAL X 176      55.362  37.218  57.519  0.00  0.00            
ATOM   2796  CG1 VAL X 176      55.933  38.815  56.146  0.00  0.00            
ATOM   2797 HG11 VAL X 176      56.927  38.737  56.588  0.00  0.00            
ATOM   2798 HG12 VAL X 176      56.072  38.298  55.197  0.00  0.00            
ATOM   2799 HG13 VAL X 176      55.750  39.873  55.961  0.00  0.00            
ATOM   2800  CG2 VAL X 176      54.639  39.104  58.277  0.00  0.00            
ATOM   2801 HG21 VAL X 176      54.451  40.121  57.934  0.00  0.00            
ATOM   2802 HG22 VAL X 176      53.854  38.673  58.898  0.00  0.00            
ATOM   2803 HG23 VAL X 176      55.469  39.099  58.984  0.00  0.00            
ATOM   2804  C   VAL X 176      53.008  38.890  55.587  0.00  0.00            
ATOM   2805  O   VAL X 176      52.315  39.694  56.219  0.00  0.00            
ATOM   2806  N   THR X 177      53.228  39.029  54.256  0.00  0.00            
ATOM   2807  H   THR X 177      54.004  38.512  53.868  0.00  0.00            
ATOM   2808  CA  THR X 177      52.476  39.954  53.406  0.00  0.00            
ATOM   2809  HA  THR X 177      52.344  40.876  53.972  0.00  0.00            
ATOM   2810  CB  THR X 177      53.341  40.514  52.193  0.00  0.00            
ATOM   2811  HB  THR X 177      53.214  39.812  51.369  0.00  0.00            
ATOM   2812  CG2 THR X 177      52.872  41.931  51.703  0.00  0.00            
ATOM   2813 HG21 THR X 177      51.950  41.886  51.123  0.00  0.00            
ATOM   2814 HG22 THR X 177      52.570  42.404  52.638  0.00  0.00            
ATOM   2815 HG23 THR X 177      53.693  42.406  51.167  0.00  0.00            
ATOM   2816  OG1 THR X 177      54.716  40.735  52.563  0.00  0.00            
ATOM   2817  HG1 THR X 177      55.091  39.852  52.602  0.00  0.00            
ATOM   2818  C   THR X 177      51.042  39.640  53.017  0.00  0.00            
ATOM   2819  O   THR X 177      50.331  40.518  52.635  0.00  0.00            
ATOM   2820  N   PHE X 178      50.807  38.362  52.846  0.00  0.00            
ATOM   2821  H   PHE X 178      51.486  37.686  53.167  0.00  0.00            
ATOM   2822  CA  PHE X 178      49.711  38.017  52.020  0.00  0.00            
ATOM   2823  HA  PHE X 178      49.061  38.867  51.813  0.00  0.00            
ATOM   2824  CB  PHE X 178      50.219  37.554  50.697  0.00  0.00            
ATOM   2825  HB2 PHE X 178      50.750  38.374  50.213  0.00  0.00            
ATOM   2826  HB3 PHE X 178      50.933  36.769  50.945  0.00  0.00            
ATOM   2827  CG  PHE X 178      49.064  37.056  49.879  0.00  0.00            
ATOM   2828  CD1 PHE X 178      48.235  38.015  49.249  0.00  0.00            
ATOM   2829  HD1 PHE X 178      48.492  39.029  49.520  0.00  0.00            
ATOM   2830  CE1 PHE X 178      47.318  37.555  48.322  0.00  0.00            
ATOM   2831  HE1 PHE X 178      46.879  38.333  47.715  0.00  0.00            
ATOM   2832  CZ  PHE X 178      47.084  36.167  48.004  0.00  0.00            
ATOM   2833  HZ  PHE X 178      46.298  35.885  47.319  0.00  0.00            
ATOM   2834  CE2 PHE X 178      47.975  35.263  48.638  0.00  0.00            
ATOM   2835  HE2 PHE X 178      47.759  34.235  48.386  0.00  0.00            
ATOM   2836  CD2 PHE X 178      48.994  35.684  49.507  0.00  0.00            
ATOM   2837  HD2 PHE X 178      49.655  34.984  49.996  0.00  0.00            
ATOM   2838  C   PHE X 178      48.914  36.983  52.743  0.00  0.00            
ATOM   2839  O   PHE X 178      47.958  37.405  53.409  0.00  0.00            
ATOM   2840  N   TYR X 179      49.351  35.746  52.753  0.00  0.00            
ATOM   2841  H   TYR X 179      50.154  35.469  52.206  0.00  0.00            
ATOM   2842  CA  TYR X 179      48.636  34.667  53.358  0.00  0.00            
ATOM   2843  HA  TYR X 179      47.667  34.580  52.866  0.00  0.00            
ATOM   2844  CB  TYR X 179      49.468  33.349  53.318  0.00  0.00            
ATOM   2845  HB2 TYR X 179      50.359  33.587  53.899  0.00  0.00            
ATOM   2846  HB3 TYR X 179      48.921  32.578  53.862  0.00  0.00            
ATOM   2847  CG  TYR X 179      49.972  32.746  52.013  0.00  0.00            
ATOM   2848  CD1 TYR X 179      51.075  33.249  51.303  0.00  0.00            
ATOM   2849  HD1 TYR X 179      51.733  34.002  51.709  0.00  0.00            
ATOM   2850  CE1 TYR X 179      51.413  32.801  50.024  0.00  0.00            
ATOM   2851  HE1 TYR X 179      52.289  33.249  49.580  0.00  0.00            
ATOM   2852  CZ  TYR X 179      50.757  31.714  49.452  0.00  0.00            
ATOM   2853  OH  TYR X 179      51.107  31.148  48.308  0.00  0.00            
ATOM   2854  HH  TYR X 179      50.411  30.604  47.932  0.00  0.00            
ATOM   2855  CE2 TYR X 179      49.646  31.187  50.132  0.00  0.00            
ATOM   2856  HE2 TYR X 179      49.050  30.379  49.732  0.00  0.00            
ATOM   2857  CD2 TYR X 179      49.261  31.684  51.366  0.00  0.00            
ATOM   2858  HD2 TYR X 179      48.448  31.226  51.909  0.00  0.00            
ATOM   2859  C   TYR X 179      48.163  35.042  54.784  0.00  0.00            
ATOM   2860  O   TYR X 179      47.069  34.773  55.201  0.00  0.00            
ATOM   2861  N   LEU X 180      49.098  35.573  55.646  0.00  0.00            
ATOM   2862  H   LEU X 180      50.038  35.681  55.294  0.00  0.00            
ATOM   2863  CA  LEU X 180      48.903  35.837  57.095  0.00  0.00            
ATOM   2864  HA  LEU X 180      48.422  34.921  57.439  0.00  0.00            
ATOM   2865  CB  LEU X 180      50.266  36.108  57.757  0.00  0.00            
ATOM   2866  HB2 LEU X 180      51.003  35.365  57.453  0.00  0.00            
ATOM   2867  HB3 LEU X 180      50.539  37.115  57.442  0.00  0.00            
ATOM   2868  CG  LEU X 180      50.255  36.187  59.291  0.00  0.00            
ATOM   2869  HG  LEU X 180      49.356  36.714  59.611  0.00  0.00            
ATOM   2870  CD1 LEU X 180      50.242  34.745  59.817  0.00  0.00            
ATOM   2871 HD11 LEU X 180      49.408  34.238  59.332  0.00  0.00            
ATOM   2872 HD12 LEU X 180      51.199  34.268  59.602  0.00  0.00            
ATOM   2873 HD13 LEU X 180      50.149  34.808  60.901  0.00  0.00            
ATOM   2874  CD2 LEU X 180      51.489  36.900  59.891  0.00  0.00            
ATOM   2875 HD21 LEU X 180      51.407  37.974  59.726  0.00  0.00            
ATOM   2876 HD22 LEU X 180      51.653  36.646  60.938  0.00  0.00            
ATOM   2877 HD23 LEU X 180      52.437  36.586  59.454  0.00  0.00            
ATOM   2878  C   LEU X 180      47.886  36.883  57.388  0.00  0.00            
ATOM   2879  O   LEU X 180      47.095  36.594  58.291  0.00  0.00            
ATOM   2880  N   PRO X 181      47.867  38.042  56.753  0.00  0.00            
ATOM   2881  CD  PRO X 181      48.999  38.637  56.069  0.00  0.00            
ATOM   2882  HD2 PRO X 181      49.442  37.986  55.315  0.00  0.00            
ATOM   2883  HD3 PRO X 181      49.729  39.069  56.754  0.00  0.00            
ATOM   2884  CG  PRO X 181      48.360  39.884  55.383  0.00  0.00            
ATOM   2885  HG2 PRO X 181      48.113  39.718  54.335  0.00  0.00            
ATOM   2886  HG3 PRO X 181      48.983  40.775  55.460  0.00  0.00            
ATOM   2887  CB  PRO X 181      47.083  40.235  56.123  0.00  0.00            
ATOM   2888  HB2 PRO X 181      46.260  40.580  55.497  0.00  0.00            
ATOM   2889  HB3 PRO X 181      47.466  41.008  56.789  0.00  0.00            
ATOM   2890  CA  PRO X 181      46.668  38.932  56.832  0.00  0.00            
ATOM   2891  HA  PRO X 181      46.406  38.994  57.889  0.00  0.00            
ATOM   2892  C   PRO X 181      45.407  38.319  56.164  0.00  0.00            
ATOM   2893  O   PRO X 181      44.319  38.511  56.668  0.00  0.00            
ATOM   2894  N   LEU X 182      45.559  37.548  55.048  0.00  0.00            
ATOM   2895  H   LEU X 182      46.477  37.436  54.644  0.00  0.00            
ATOM   2896  CA  LEU X 182      44.439  37.115  54.200  0.00  0.00            
ATOM   2897  HA  LEU X 182      43.867  38.029  54.043  0.00  0.00            
ATOM   2898  CB  LEU X 182      45.015  36.574  52.843  0.00  0.00            
ATOM   2899  HB2 LEU X 182      45.656  37.350  52.425  0.00  0.00            
ATOM   2900  HB3 LEU X 182      45.691  35.750  53.073  0.00  0.00            
ATOM   2901  CG  LEU X 182      44.049  36.092  51.722  0.00  0.00            
ATOM   2902  HG  LEU X 182      43.206  36.770  51.850  0.00  0.00            
ATOM   2903  CD1 LEU X 182      44.703  36.363  50.378  0.00  0.00            
ATOM   2904 HD11 LEU X 182      45.356  35.520  50.152  0.00  0.00            
ATOM   2905 HD12 LEU X 182      43.980  36.296  49.565  0.00  0.00            
ATOM   2906 HD13 LEU X 182      45.299  37.267  50.258  0.00  0.00            
ATOM   2907  CD2 LEU X 182      43.665  34.643  52.017  0.00  0.00            
ATOM   2908 HD21 LEU X 182      42.972  34.381  51.217  0.00  0.00            
ATOM   2909 HD22 LEU X 182      44.533  33.993  51.908  0.00  0.00            
ATOM   2910 HD23 LEU X 182      43.287  34.552  53.035  0.00  0.00            
ATOM   2911  C   LEU X 182      43.391  36.163  54.838  0.00  0.00            
ATOM   2912  O   LEU X 182      42.193  36.339  54.617  0.00  0.00            
ATOM   2913  N   LEU X 183      43.889  35.214  55.715  0.00  0.00            
ATOM   2914  H   LEU X 183      44.884  35.204  55.887  0.00  0.00            
ATOM   2915  CA  LEU X 183      42.990  34.429  56.448  0.00  0.00            
ATOM   2916  HA  LEU X 183      42.404  33.900  55.696  0.00  0.00            
ATOM   2917  CB  LEU X 183      43.906  33.427  57.226  0.00  0.00            
ATOM   2918  HB2 LEU X 183      44.452  32.753  56.566  0.00  0.00            
ATOM   2919  HB3 LEU X 183      44.571  33.940  57.921  0.00  0.00            
ATOM   2920  CG  LEU X 183      43.108  32.487  58.150  0.00  0.00            
ATOM   2921  HG  LEU X 183      42.727  33.181  58.899  0.00  0.00            
ATOM   2922  CD1 LEU X 183      42.019  31.648  57.453  0.00  0.00            
ATOM   2923 HD11 LEU X 183      41.604  32.243  56.640  0.00  0.00            
ATOM   2924 HD12 LEU X 183      42.538  30.795  57.015  0.00  0.00            
ATOM   2925 HD13 LEU X 183      41.245  31.237  58.102  0.00  0.00            
ATOM   2926  CD2 LEU X 183      43.970  31.526  58.885  0.00  0.00            
ATOM   2927 HD21 LEU X 183      43.350  31.078  59.662  0.00  0.00            
ATOM   2928 HD22 LEU X 183      44.280  30.751  58.185  0.00  0.00            
ATOM   2929 HD23 LEU X 183      44.792  32.058  59.365  0.00  0.00            
ATOM   2930  C   LEU X 183      42.137  35.312  57.449  0.00  0.00            
ATOM   2931  O   LEU X 183      40.948  35.204  57.367  0.00  0.00            
ATOM   2932  N   ILE X 184      42.759  36.228  58.227  0.00  0.00            
ATOM   2933  H   ILE X 184      43.768  36.197  58.264  0.00  0.00            
ATOM   2934  CA  ILE X 184      42.004  37.080  59.170  0.00  0.00            
ATOM   2935  HA  ILE X 184      41.364  36.474  59.811  0.00  0.00            
ATOM   2936  CB  ILE X 184      42.928  37.854  60.066  0.00  0.00            
ATOM   2937  HB  ILE X 184      43.513  38.586  59.509  0.00  0.00            
ATOM   2938  CG2 ILE X 184      42.123  38.557  61.146  0.00  0.00            
ATOM   2939 HG21 ILE X 184      41.348  37.909  61.553  0.00  0.00            
ATOM   2940 HG22 ILE X 184      42.750  39.033  61.900  0.00  0.00            
ATOM   2941 HG23 ILE X 184      41.571  39.432  60.802  0.00  0.00            
ATOM   2942  CG1 ILE X 184      44.018  36.963  60.779  0.00  0.00            
ATOM   2943 HG12 ILE X 184      44.664  36.567  59.996  0.00  0.00            
ATOM   2944 HG13 ILE X 184      44.751  37.537  61.347  0.00  0.00            
ATOM   2945  CD1 ILE X 184      43.450  35.838  61.594  0.00  0.00            
ATOM   2946 HD11 ILE X 184      42.999  36.152  62.535  0.00  0.00            
ATOM   2947 HD12 ILE X 184      42.726  35.284  60.996  0.00  0.00            
ATOM   2948 HD13 ILE X 184      44.303  35.235  61.904  0.00  0.00            
ATOM   2949  C   ILE X 184      41.109  38.083  58.445  0.00  0.00            
ATOM   2950  O   ILE X 184      40.077  38.573  58.908  0.00  0.00            
ATOM   2951  N   MET X 185      41.555  38.561  57.263  0.00  0.00            
ATOM   2952  H   MET X 185      42.382  38.095  56.920  0.00  0.00            
ATOM   2953  CA  MET X 185      40.859  39.471  56.324  0.00  0.00            
ATOM   2954  HA  MET X 185      40.358  40.296  56.830  0.00  0.00            
ATOM   2955  CB  MET X 185      41.929  39.941  55.363  0.00  0.00            
ATOM   2956  HB2 MET X 185      42.819  40.248  55.913  0.00  0.00            
ATOM   2957  HB3 MET X 185      42.282  39.089  54.782  0.00  0.00            
ATOM   2958  CG  MET X 185      41.509  41.097  54.480  0.00  0.00            
ATOM   2959  HG2 MET X 185      40.526  40.868  54.069  0.00  0.00            
ATOM   2960  HG3 MET X 185      41.531  42.016  55.066  0.00  0.00            
ATOM   2961  SD  MET X 185      42.611  41.334  53.028  0.00  0.00            
ATOM   2962  CE  MET X 185      41.962  40.107  51.820  0.00  0.00            
ATOM   2963  HE1 MET X 185      42.778  39.392  51.717  0.00  0.00            
ATOM   2964  HE2 MET X 185      41.004  39.669  52.101  0.00  0.00            
ATOM   2965  HE3 MET X 185      42.076  40.682  50.901  0.00  0.00            
ATOM   2966  C   MET X 185      39.660  38.755  55.627  0.00  0.00            
ATOM   2967  O   MET X 185      38.605  39.374  55.485  0.00  0.00            
ATOM   2968  N   CYS X 186      39.790  37.562  55.082  0.00  0.00            
ATOM   2969  H   CYS X 186      40.720  37.189  54.957  0.00  0.00            
ATOM   2970  CA  CYS X 186      38.633  36.832  54.500  0.00  0.00            
ATOM   2971  HA  CYS X 186      38.060  37.475  53.831  0.00  0.00            
ATOM   2972  CB  CYS X 186      39.154  35.727  53.618  0.00  0.00            
ATOM   2973  HB2 CYS X 186      39.870  35.054  54.091  0.00  0.00            
ATOM   2974  HB3 CYS X 186      38.263  35.173  53.323  0.00  0.00            
ATOM   2975  SG  CYS X 186      39.969  36.426  52.159  0.00  0.00            
ATOM   2976  HG  CYS X 186      41.183  36.537  52.706  0.00  0.00            
ATOM   2977  C   CYS X 186      37.705  36.355  55.594  0.00  0.00            
ATOM   2978  O   CYS X 186      36.494  36.250  55.243  0.00  0.00            
ATOM   2979  N   ILE X 187      38.136  36.113  56.910  0.00  0.00            
ATOM   2980  H   ILE X 187      39.138  36.199  56.998  0.00  0.00            
ATOM   2981  CA  ILE X 187      37.326  35.841  58.087  0.00  0.00            
ATOM   2982  HA  ILE X 187      36.643  35.037  57.815  0.00  0.00            
ATOM   2983  CB  ILE X 187      38.230  35.408  59.274  0.00  0.00            
ATOM   2984  HB  ILE X 187      39.143  36.002  59.228  0.00  0.00            
ATOM   2985  CG2 ILE X 187      37.522  35.757  60.549  0.00  0.00            
ATOM   2986 HG21 ILE X 187      37.541  36.829  60.746  0.00  0.00            
ATOM   2987 HG22 ILE X 187      36.565  35.236  60.595  0.00  0.00            
ATOM   2988 HG23 ILE X 187      37.965  35.325  61.447  0.00  0.00            
ATOM   2989  CG1 ILE X 187      38.656  33.911  59.173  0.00  0.00            
ATOM   2990 HG12 ILE X 187      37.762  33.291  59.245  0.00  0.00            
ATOM   2991 HG13 ILE X 187      39.127  33.640  58.228  0.00  0.00            
ATOM   2992  CD1 ILE X 187      39.622  33.487  60.233  0.00  0.00            
ATOM   2993 HD11 ILE X 187      40.528  34.088  60.305  0.00  0.00            
ATOM   2994 HD12 ILE X 187      39.114  33.418  61.195  0.00  0.00            
ATOM   2995 HD13 ILE X 187      39.955  32.469  60.028  0.00  0.00            
ATOM   2996  C   ILE X 187      36.501  37.095  58.387  0.00  0.00            
ATOM   2997  O   ILE X 187      35.272  37.038  58.421  0.00  0.00            
ATOM   2998  N   THR X 188      37.165  38.283  58.452  0.00  0.00            
ATOM   2999  H   THR X 188      38.156  38.161  58.604  0.00  0.00            
ATOM   3000  CA  THR X 188      36.554  39.609  58.544  0.00  0.00            
ATOM   3001  HA  THR X 188      36.050  39.598  59.511  0.00  0.00            
ATOM   3002  CB  THR X 188      37.530  40.810  58.403  0.00  0.00            
ATOM   3003  HB  THR X 188      38.022  40.827  57.431  0.00  0.00            
ATOM   3004  CG2 THR X 188      36.982  42.198  58.849  0.00  0.00            
ATOM   3005 HG21 THR X 188      35.980  42.219  58.420  0.00  0.00            
ATOM   3006 HG22 THR X 188      37.016  42.320  59.932  0.00  0.00            
ATOM   3007 HG23 THR X 188      37.545  43.005  58.380  0.00  0.00            
ATOM   3008  OG1 THR X 188      38.525  40.620  59.396  0.00  0.00            
ATOM   3009  HG1 THR X 188      39.184  39.962  59.165  0.00  0.00            
ATOM   3010  C   THR X 188      35.410  39.835  57.532  0.00  0.00            
ATOM   3011  O   THR X 188      34.223  39.940  57.919  0.00  0.00            
ATOM   3012  N   TYR X 189      35.724  39.696  56.198  0.00  0.00            
ATOM   3013  H   TYR X 189      36.670  39.428  55.966  0.00  0.00            
ATOM   3014  CA  TYR X 189      34.700  39.938  55.141  0.00  0.00            
ATOM   3015  HA  TYR X 189      34.337  40.944  55.351  0.00  0.00            
ATOM   3016  CB  TYR X 189      35.308  40.008  53.726  0.00  0.00            
ATOM   3017  HB2 TYR X 189      36.122  39.289  53.638  0.00  0.00            
ATOM   3018  HB3 TYR X 189      34.433  39.869  53.091  0.00  0.00            
ATOM   3019  CG  TYR X 189      36.020  41.299  53.336  0.00  0.00            
ATOM   3020  CD1 TYR X 189      37.413  41.437  53.399  0.00  0.00            
ATOM   3021  HD1 TYR X 189      37.990  40.544  53.589  0.00  0.00            
ATOM   3022  CE1 TYR X 189      38.056  42.627  52.954  0.00  0.00            
ATOM   3023  HE1 TYR X 189      39.134  42.639  53.006  0.00  0.00            
ATOM   3024  CZ  TYR X 189      37.331  43.636  52.351  0.00  0.00            
ATOM   3025  OH  TYR X 189      38.086  44.660  51.977  0.00  0.00            
ATOM   3026  HH  TYR X 189      39.002  44.798  52.229  0.00  0.00            
ATOM   3027  CE2 TYR X 189      35.930  43.517  52.299  0.00  0.00            
ATOM   3028  HE2 TYR X 189      35.308  44.332  51.959  0.00  0.00            
ATOM   3029  CD2 TYR X 189      35.272  42.372  52.826  0.00  0.00            
ATOM   3030  HD2 TYR X 189      34.195  42.382  52.907  0.00  0.00            
ATOM   3031  C   TYR X 189      33.504  38.973  55.211  0.00  0.00            
ATOM   3032  O   TYR X 189      32.370  39.334  54.845  0.00  0.00            
ATOM   3033  N   TYR X 190      33.706  37.754  55.697  0.00  0.00            
ATOM   3034  H   TYR X 190      34.653  37.515  55.952  0.00  0.00            
ATOM   3035  CA  TYR X 190      32.690  36.742  55.926  0.00  0.00            
ATOM   3036  HA  TYR X 190      32.108  36.670  55.007  0.00  0.00            
ATOM   3037  CB  TYR X 190      33.299  35.350  56.169  0.00  0.00            
ATOM   3038  HB2 TYR X 190      33.982  35.134  55.347  0.00  0.00            
ATOM   3039  HB3 TYR X 190      33.902  35.259  57.072  0.00  0.00            
ATOM   3040  CG  TYR X 190      32.191  34.275  56.304  0.00  0.00            
ATOM   3041  CD1 TYR X 190      31.434  33.851  55.180  0.00  0.00            
ATOM   3042  HD1 TYR X 190      31.644  34.339  54.240  0.00  0.00            
ATOM   3043  CE1 TYR X 190      30.434  32.902  55.363  0.00  0.00            
ATOM   3044  HE1 TYR X 190      29.975  32.549  54.451  0.00  0.00            
ATOM   3045  CZ  TYR X 190      30.091  32.413  56.643  0.00  0.00            
ATOM   3046  OH  TYR X 190      29.226  31.447  56.837  0.00  0.00            
ATOM   3047  HH  TYR X 190      29.175  30.886  56.059  0.00  0.00            
ATOM   3048  CE2 TYR X 190      30.700  33.013  57.768  0.00  0.00            
ATOM   3049  HE2 TYR X 190      30.461  32.639  58.753  0.00  0.00            
ATOM   3050  CD2 TYR X 190      31.783  33.920  57.611  0.00  0.00            
ATOM   3051  HD2 TYR X 190      32.366  34.256  58.456  0.00  0.00            
ATOM   3052  C   TYR X 190      31.851  37.124  57.137  0.00  0.00            
ATOM   3053  O   TYR X 190      30.633  36.927  57.000  0.00  0.00            
ATOM   3054  N   ARG X 191      32.368  37.708  58.205  0.00  0.00            
ATOM   3055  H   ARG X 191      33.372  37.812  58.205  0.00  0.00            
ATOM   3056  CA  ARG X 191      31.671  38.250  59.329  0.00  0.00            
ATOM   3057  HA  ARG X 191      30.946  37.480  59.591  0.00  0.00            
ATOM   3058  CB  ARG X 191      32.584  38.451  60.561  0.00  0.00            
ATOM   3059  HB2 ARG X 191      33.360  39.180  60.326  0.00  0.00            
ATOM   3060  HB3 ARG X 191      31.955  38.850  61.357  0.00  0.00            
ATOM   3061  CG  ARG X 191      33.206  37.136  61.146  0.00  0.00            
ATOM   3062  HG2 ARG X 191      32.434  36.402  61.378  0.00  0.00            
ATOM   3063  HG3 ARG X 191      33.917  36.779  60.401  0.00  0.00            
ATOM   3064  CD  ARG X 191      34.126  37.553  62.369  0.00  0.00            
ATOM   3065  HD2 ARG X 191      34.802  38.340  62.034  0.00  0.00            
ATOM   3066  HD3 ARG X 191      33.469  37.944  63.145  0.00  0.00            
ATOM   3067  NE  ARG X 191      34.842  36.368  62.924  0.00  0.00            
ATOM   3068  HE  ARG X 191      34.681  35.414  62.636  0.00  0.00            
ATOM   3069  CZ  ARG X 191      35.923  36.413  63.666  0.00  0.00            
ATOM   3070  NH1 ARG X 191      36.236  37.517  64.317  0.00  0.00            
ATOM   3071 HH11 ARG X 191      35.542  38.248  64.379  0.00  0.00            
ATOM   3072 HH12 ARG X 191      37.042  37.483  64.925  0.00  0.00            
ATOM   3073  NH2 ARG X 191      36.642  35.316  63.749  0.00  0.00            
ATOM   3074 HH21 ARG X 191      36.130  34.517  63.402  0.00  0.00            
ATOM   3075 HH22 ARG X 191      37.456  35.167  64.327  0.00  0.00            
ATOM   3076  C   ARG X 191      30.926  39.541  58.979  0.00  0.00            
ATOM   3077  O   ARG X 191      29.781  39.674  59.375  0.00  0.00            
ATOM   3078  N   ILE X 192      31.455  40.447  58.127  0.00  0.00            
ATOM   3079  H   ILE X 192      32.350  40.265  57.694  0.00  0.00            
ATOM   3080  CA  ILE X 192      30.659  41.457  57.447  0.00  0.00            
ATOM   3081  HA  ILE X 192      30.210  42.119  58.188  0.00  0.00            
ATOM   3082  CB  ILE X 192      31.613  42.242  56.443  0.00  0.00            
ATOM   3083  HB  ILE X 192      32.262  41.443  56.085  0.00  0.00            
ATOM   3084  CG2 ILE X 192      30.893  42.887  55.222  0.00  0.00            
ATOM   3085 HG21 ILE X 192      30.126  42.204  54.856  0.00  0.00            
ATOM   3086 HG22 ILE X 192      30.547  43.845  55.611  0.00  0.00            
ATOM   3087 HG23 ILE X 192      31.548  43.148  54.390  0.00  0.00            
ATOM   3088  CG1 ILE X 192      32.376  43.339  57.275  0.00  0.00            
ATOM   3089 HG12 ILE X 192      31.635  44.058  57.625  0.00  0.00            
ATOM   3090 HG13 ILE X 192      32.786  42.850  58.158  0.00  0.00            
ATOM   3091  CD1 ILE X 192      33.546  43.985  56.617  0.00  0.00            
ATOM   3092 HD11 ILE X 192      33.209  44.546  55.745  0.00  0.00            
ATOM   3093 HD12 ILE X 192      33.826  44.811  57.270  0.00  0.00            
ATOM   3094 HD13 ILE X 192      34.334  43.258  56.420  0.00  0.00            
ATOM   3095  C   ILE X 192      29.465  40.792  56.703  0.00  0.00            
ATOM   3096  O   ILE X 192      28.322  41.148  57.044  0.00  0.00            
ATOM   3097  N   PHE X 193      29.766  39.738  55.848  0.00  0.00            
ATOM   3098  H   PHE X 193      30.683  39.325  55.756  0.00  0.00            
ATOM   3099  CA  PHE X 193      28.772  39.047  55.064  0.00  0.00            
ATOM   3100  HA  PHE X 193      28.268  39.812  54.473  0.00  0.00            
ATOM   3101  CB  PHE X 193      29.521  38.135  54.121  0.00  0.00            
ATOM   3102  HB2 PHE X 193      30.047  38.801  53.437  0.00  0.00            
ATOM   3103  HB3 PHE X 193      30.295  37.519  54.577  0.00  0.00            
ATOM   3104  CG  PHE X 193      28.622  37.175  53.310  0.00  0.00            
ATOM   3105  CD1 PHE X 193      28.100  37.492  52.029  0.00  0.00            
ATOM   3106  HD1 PHE X 193      28.270  38.468  51.598  0.00  0.00            
ATOM   3107  CE1 PHE X 193      27.133  36.657  51.422  0.00  0.00            
ATOM   3108  HE1 PHE X 193      26.547  36.939  50.560  0.00  0.00            
ATOM   3109  CZ  PHE X 193      26.855  35.364  52.028  0.00  0.00            
ATOM   3110  HZ  PHE X 193      26.182  34.679  51.535  0.00  0.00            
ATOM   3111  CE2 PHE X 193      27.477  34.988  53.236  0.00  0.00            
ATOM   3112  HE2 PHE X 193      27.133  34.095  53.737  0.00  0.00            
ATOM   3113  CD2 PHE X 193      28.235  35.966  53.955  0.00  0.00            
ATOM   3114  HD2 PHE X 193      28.531  35.797  54.980  0.00  0.00            
ATOM   3115  C   PHE X 193      27.636  38.381  55.756  0.00  0.00            
ATOM   3116  O   PHE X 193      26.484  38.674  55.463  0.00  0.00            
ATOM   3117  N   LYS X 194      27.867  37.766  56.924  0.00  0.00            
ATOM   3118  H   LYS X 194      28.820  37.644  57.234  0.00  0.00            
ATOM   3119  CA  LYS X 194      26.812  37.216  57.825  0.00  0.00            
ATOM   3120  HA  LYS X 194      26.103  36.511  57.389  0.00  0.00            
ATOM   3121  CB  LYS X 194      27.542  36.660  59.077  0.00  0.00            
ATOM   3122  HB2 LYS X 194      28.158  37.469  59.471  0.00  0.00            
ATOM   3123  HB3 LYS X 194      26.709  36.497  59.761  0.00  0.00            
ATOM   3124  CG  LYS X 194      28.270  35.356  58.719  0.00  0.00            
ATOM   3125  HG2 LYS X 194      27.945  34.931  57.769  0.00  0.00            
ATOM   3126  HG3 LYS X 194      29.297  35.644  58.496  0.00  0.00            
ATOM   3127  CD  LYS X 194      28.032  34.237  59.779  0.00  0.00            
ATOM   3128  HD2 LYS X 194      28.749  33.438  59.592  0.00  0.00            
ATOM   3129  HD3 LYS X 194      28.267  34.684  60.745  0.00  0.00            
ATOM   3130  CE  LYS X 194      26.538  33.782  59.806  0.00  0.00            
ATOM   3131  HE2 LYS X 194      26.000  34.728  59.868  0.00  0.00            
ATOM   3132  HE3 LYS X 194      26.347  33.381  58.810  0.00  0.00            
ATOM   3133  NZ  LYS X 194      26.128  32.805  60.848  0.00  0.00            
ATOM   3134  HZ1 LYS X 194      25.125  32.703  60.792  0.00  0.00            
ATOM   3135  HZ2 LYS X 194      26.615  31.934  60.691  0.00  0.00            
ATOM   3136  HZ3 LYS X 194      26.435  33.093  61.766  0.00  0.00            
ATOM   3137  C   LYS X 194      25.890  38.366  58.326  0.00  0.00            
ATOM   3138  O   LYS X 194      24.671  38.231  58.174  0.00  0.00            
ATOM   3139  N   VAL X 195      26.389  39.443  58.797  0.00  0.00            
ATOM   3140  H   VAL X 195      27.387  39.481  58.947  0.00  0.00            
ATOM   3141  CA  VAL X 195      25.520  40.553  59.354  0.00  0.00            
ATOM   3142  HA  VAL X 195      24.737  40.067  59.936  0.00  0.00            
ATOM   3143  CB  VAL X 195      26.392  41.459  60.306  0.00  0.00            
ATOM   3144  HB  VAL X 195      27.243  41.839  59.740  0.00  0.00            
ATOM   3145  CG1 VAL X 195      25.817  42.683  61.021  0.00  0.00            
ATOM   3146 HG11 VAL X 195      24.765  42.492  61.236  0.00  0.00            
ATOM   3147 HG12 VAL X 195      26.269  42.998  61.962  0.00  0.00            
ATOM   3148 HG13 VAL X 195      25.718  43.514  60.323  0.00  0.00            
ATOM   3149  CG2 VAL X 195      27.051  40.598  61.396  0.00  0.00            
ATOM   3150 HG21 VAL X 195      27.766  39.870  61.011  0.00  0.00            
ATOM   3151 HG22 VAL X 195      27.631  41.286  62.011  0.00  0.00            
ATOM   3152 HG23 VAL X 195      26.268  40.101  61.968  0.00  0.00            
ATOM   3153  C   VAL X 195      24.940  41.440  58.259  0.00  0.00            
ATOM   3154  O   VAL X 195      23.983  42.013  58.684  0.00  0.00            
ATOM   3155  N   ALA X 196      25.441  41.414  57.046  0.00  0.00            
ATOM   3156  H   ALA X 196      26.339  40.957  56.967  0.00  0.00            
ATOM   3157  CA  ALA X 196      25.006  42.392  56.036  0.00  0.00            
ATOM   3158  HA  ALA X 196      24.768  43.328  56.542  0.00  0.00            
ATOM   3159  CB  ALA X 196      26.109  42.537  54.937  0.00  0.00            
ATOM   3160  HB1 ALA X 196      25.909  43.393  54.293  0.00  0.00            
ATOM   3161  HB2 ALA X 196      27.058  42.847  55.376  0.00  0.00            
ATOM   3162  HB3 ALA X 196      26.006  41.663  54.293  0.00  0.00            
ATOM   3163  C   ALA X 196      23.604  42.028  55.472  0.00  0.00            
ATOM   3164  O   ALA X 196      23.066  42.781  54.678  0.00  0.00            
ATOM   3165  N   ARG X 197      22.969  40.965  55.975  0.00  0.00            
ATOM   3166  H   ARG X 197      23.226  40.530  56.849  0.00  0.00            
ATOM   3167  CA  ARG X 197      22.196  40.110  55.194  0.00  0.00            
ATOM   3168  HA  ARG X 197      22.831  39.798  54.365  0.00  0.00            
ATOM   3169  CB  ARG X 197      21.926  38.854  56.018  0.00  0.00            
ATOM   3170  HB2 ARG X 197      21.437  38.090  55.413  0.00  0.00            
ATOM   3171  HB3 ARG X 197      22.864  38.385  56.317  0.00  0.00            
ATOM   3172  CG  ARG X 197      21.147  39.150  57.371  0.00  0.00            
ATOM   3173  HG2 ARG X 197      21.606  39.944  57.961  0.00  0.00            
ATOM   3174  HG3 ARG X 197      20.099  39.414  57.230  0.00  0.00            
ATOM   3175  CD  ARG X 197      21.241  37.797  58.162  0.00  0.00            
ATOM   3176  HD2 ARG X 197      20.562  37.101  57.670  0.00  0.00            
ATOM   3177  HD3 ARG X 197      22.215  37.308  58.179  0.00  0.00            
ATOM   3178  NE  ARG X 197      20.782  37.988  59.560  0.00  0.00            
ATOM   3179  HE  ARG X 197      19.805  38.246  59.571  0.00  0.00            
ATOM   3180  CZ  ARG X 197      21.546  37.966  60.643  0.00  0.00            
ATOM   3181  NH1 ARG X 197      22.860  37.846  60.575  0.00  0.00            
ATOM   3182 HH11 ARG X 197      23.367  37.854  59.702  0.00  0.00            
ATOM   3183 HH12 ARG X 197      23.404  37.714  61.416  0.00  0.00            
ATOM   3184  NH2 ARG X 197      21.058  38.028  61.826  0.00  0.00            
ATOM   3185 HH21 ARG X 197      20.055  38.010  61.940  0.00  0.00            
ATOM   3186 HH22 ARG X 197      21.677  37.779  62.585  0.00  0.00            
ATOM   3187  C   ARG X 197      20.947  40.735  54.545  0.00  0.00            
ATOM   3188  O   ARG X 197      20.781  40.783  53.341  0.00  0.00            
ATOM   3189  N   ASP X 198      20.098  41.345  55.390  0.00  0.00            
ATOM   3190  H   ASP X 198      20.433  41.509  56.329  0.00  0.00            
ATOM   3191  CA  ASP X 198      18.828  42.065  55.029  0.00  0.00            
ATOM   3192  HA  ASP X 198      18.216  41.406  54.414  0.00  0.00            
ATOM   3193  CB  ASP X 198      18.052  42.427  56.270  0.00  0.00            
ATOM   3194  HB2 ASP X 198      18.602  43.134  56.891  0.00  0.00            
ATOM   3195  HB3 ASP X 198      17.163  42.894  55.846  0.00  0.00            
ATOM   3196  CG  ASP X 198      17.558  41.240  57.084  0.00  0.00            
ATOM   3197  OD1 ASP X 198      17.310  41.394  58.312  0.00  0.00            
ATOM   3198  OD2 ASP X 198      17.326  40.181  56.472  0.00  0.00            
ATOM   3199  C   ASP X 198      19.066  43.272  53.992  0.00  0.00            
ATOM   3200  O   ASP X 198      18.227  43.469  53.100  0.00  0.00            
ATOM   3201  N   GLN X 199      20.158  43.999  54.105  0.00  0.00            
ATOM   3202  H   GLN X 199      20.887  43.783  54.771  0.00  0.00            
ATOM   3203  CA  GLN X 199      20.485  44.990  53.124  0.00  0.00            
ATOM   3204  HA  GLN X 199      19.653  45.689  53.044  0.00  0.00            
ATOM   3205  CB  GLN X 199      21.716  45.815  53.569  0.00  0.00            
ATOM   3206  HB2 GLN X 199      22.560  45.125  53.598  0.00  0.00            
ATOM   3207  HB3 GLN X 199      21.873  46.527  52.759  0.00  0.00            
ATOM   3208  CG  GLN X 199      21.590  46.751  54.825  0.00  0.00            
ATOM   3209  HG2 GLN X 199      22.238  47.605  54.628  0.00  0.00            
ATOM   3210  HG3 GLN X 199      20.584  47.171  54.821  0.00  0.00            
ATOM   3211  CD  GLN X 199      21.986  46.157  56.160  0.00  0.00            
ATOM   3212  OE1 GLN X 199      23.133  46.034  56.526  0.00  0.00            
ATOM   3213  NE2 GLN X 199      21.026  45.599  56.861  0.00  0.00            
ATOM   3214 HE21 GLN X 199      21.384  45.117  57.674  0.00  0.00            
ATOM   3215 HE22 GLN X 199      20.062  45.625  56.563  0.00  0.00            
ATOM   3216  C   GLN X 199      20.774  44.421  51.708  0.00  0.00            
ATOM   3217  O   GLN X 199      20.698  45.188  50.770  0.00  0.00            
ATOM   3218  N   ALA X 200      21.070  43.115  51.630  0.00  0.00            
ATOM   3219  H   ALA X 200      21.203  42.559  52.462  0.00  0.00            
ATOM   3220  CA  ALA X 200      21.354  42.500  50.298  0.00  0.00            
ATOM   3221  HA  ALA X 200      21.695  43.322  49.669  0.00  0.00            
ATOM   3222  CB  ALA X 200      22.508  41.499  50.459  0.00  0.00            
ATOM   3223  HB1 ALA X 200      23.417  42.043  50.716  0.00  0.00            
ATOM   3224  HB2 ALA X 200      22.324  40.667  51.138  0.00  0.00            
ATOM   3225  HB3 ALA X 200      22.662  41.051  49.478  0.00  0.00            
ATOM   3226  C   ALA X 200      20.196  41.863  49.534  0.00  0.00            
ATOM   3227  O   ALA X 200      20.344  41.455  48.326  0.00  0.00            
ATOM   3228  N   LYS X 201      19.014  41.759  50.153  0.00  0.00            
ATOM   3229  H   LYS X 201      18.928  42.084  51.105  0.00  0.00            
ATOM   3230  CA  LYS X 201      17.849  41.118  49.502  0.00  0.00            
ATOM   3231  HA  LYS X 201      18.044  40.076  49.249  0.00  0.00            
ATOM   3232  CB  LYS X 201      16.826  41.007  50.668  0.00  0.00            
ATOM   3233  HB2 LYS X 201      16.521  41.923  51.173  0.00  0.00            
ATOM   3234  HB3 LYS X 201      15.920  40.608  50.212  0.00  0.00            
ATOM   3235  CG  LYS X 201      17.308  39.985  51.671  0.00  0.00            
ATOM   3236  HG2 LYS X 201      17.623  39.114  51.096  0.00  0.00            
ATOM   3237  HG3 LYS X 201      18.109  40.466  52.231  0.00  0.00            
ATOM   3238  CD  LYS X 201      16.270  39.560  52.682  0.00  0.00            
ATOM   3239  HD2 LYS X 201      16.014  40.435  53.280  0.00  0.00            
ATOM   3240  HD3 LYS X 201      15.363  39.238  52.171  0.00  0.00            
ATOM   3241  CE  LYS X 201      16.632  38.372  53.635  0.00  0.00            
ATOM   3242  HE2 LYS X 201      17.230  37.653  53.074  0.00  0.00            
ATOM   3243  HE3 LYS X 201      17.305  38.867  54.335  0.00  0.00            
ATOM   3244  NZ  LYS X 201      15.512  37.786  54.376  0.00  0.00            
ATOM   3245  HZ1 LYS X 201      15.713  36.917  54.851  0.00  0.00            
ATOM   3246  HZ2 LYS X 201      15.052  38.437  54.996  0.00  0.00            
ATOM   3247  HZ3 LYS X 201      14.771  37.609  53.712  0.00  0.00            
ATOM   3248  C   LYS X 201      17.289  41.833  48.314  0.00  0.00            
ATOM   3249  O   LYS X 201      17.548  42.998  48.005  0.00  0.00            
ATOM   3250  N   ARG X 202      16.510  41.122  47.535  0.00  0.00            
ATOM   3251  H   ARG X 202      16.295  40.150  47.705  0.00  0.00            
ATOM   3252  CA  ARG X 202      15.840  41.646  46.307  0.00  0.00            
ATOM   3253  HA  ARG X 202      16.699  41.842  45.664  0.00  0.00            
ATOM   3254  CB  ARG X 202      15.007  40.592  45.578  0.00  0.00            
ATOM   3255  HB2 ARG X 202      14.361  40.135  46.328  0.00  0.00            
ATOM   3256  HB3 ARG X 202      14.326  40.964  44.813  0.00  0.00            
ATOM   3257  CG  ARG X 202      15.963  39.615  44.886  0.00  0.00            
ATOM   3258  HG2 ARG X 202      16.588  40.062  44.114  0.00  0.00            
ATOM   3259  HG3 ARG X 202      16.782  39.259  45.511  0.00  0.00            
ATOM   3260  CD  ARG X 202      15.279  38.405  44.272  0.00  0.00            
ATOM   3261  HD2 ARG X 202      14.368  38.730  43.769  0.00  0.00            
ATOM   3262  HD3 ARG X 202      15.835  37.966  43.443  0.00  0.00            
ATOM   3263  NE  ARG X 202      15.004  37.190  45.098  0.00  0.00            
ATOM   3264  HE  ARG X 202      15.416  37.090  46.015  0.00  0.00            
ATOM   3265  CZ  ARG X 202      14.458  36.060  44.609  0.00  0.00            
ATOM   3266  NH1 ARG X 202      14.023  35.827  43.429  0.00  0.00            
ATOM   3267 HH11 ARG X 202      14.005  36.559  42.734  0.00  0.00            
ATOM   3268 HH12 ARG X 202      13.383  35.078  43.208  0.00  0.00            
ATOM   3269  NH2 ARG X 202      14.446  35.137  45.552  0.00  0.00            
ATOM   3270 HH21 ARG X 202      14.683  35.404  46.497  0.00  0.00            
ATOM   3271 HH22 ARG X 202      14.309  34.185  45.244  0.00  0.00            
ATOM   3272  C   ARG X 202      14.949  42.909  46.452  0.00  0.00            
ATOM   3273  O   ARG X 202      14.945  43.810  45.536  0.00  0.00            
ATOM   3274  N   ILE X 203      14.211  42.953  47.555  0.00  0.00            
ATOM   3275  H   ILE X 203      14.366  42.247  48.260  0.00  0.00            
ATOM   3276  CA  ILE X 203      13.319  44.081  47.832  0.00  0.00            
ATOM   3277  HA  ILE X 203      12.640  44.142  46.982  0.00  0.00            
ATOM   3278  CB  ILE X 203      12.636  43.996  49.201  0.00  0.00            
ATOM   3279  HB  ILE X 203      12.089  43.056  49.133  0.00  0.00            
ATOM   3280  CG2 ILE X 203      13.617  43.900  50.344  0.00  0.00            
ATOM   3281 HG21 ILE X 203      13.233  43.524  51.292  0.00  0.00            
ATOM   3282 HG22 ILE X 203      14.387  43.194  50.033  0.00  0.00            
ATOM   3283 HG23 ILE X 203      14.030  44.883  50.569  0.00  0.00            
ATOM   3284  CG1 ILE X 203      11.614  45.074  49.433  0.00  0.00            
ATOM   3285 HG12 ILE X 203      12.233  45.957  49.591  0.00  0.00            
ATOM   3286 HG13 ILE X 203      10.910  45.268  48.624  0.00  0.00            
ATOM   3287  CD1 ILE X 203      10.732  44.930  50.684  0.00  0.00            
ATOM   3288 HD11 ILE X 203      11.371  44.988  51.565  0.00  0.00            
ATOM   3289 HD12 ILE X 203       9.950  45.687  50.748  0.00  0.00            
ATOM   3290 HD13 ILE X 203      10.294  43.937  50.786  0.00  0.00            
ATOM   3291  C   ILE X 203      14.070  45.389  47.831  0.00  0.00            
ATOM   3292  O   ILE X 203      13.554  46.464  47.404  0.00  0.00            
ATOM   3293  N   ASN X 204      15.376  45.385  48.099  0.00  0.00            
ATOM   3294  H   ASN X 204      15.865  44.538  48.351  0.00  0.00            
ATOM   3295  CA  ASN X 204      16.184  46.523  48.000  0.00  0.00            
ATOM   3296  HA  ASN X 204      15.715  47.345  48.540  0.00  0.00            
ATOM   3297  CB  ASN X 204      17.454  46.387  48.895  0.00  0.00            
ATOM   3298  HB2 ASN X 204      18.191  45.744  48.413  0.00  0.00            
ATOM   3299  HB3 ASN X 204      17.987  47.332  48.999  0.00  0.00            
ATOM   3300  CG  ASN X 204      17.120  45.801  50.270  0.00  0.00            
ATOM   3301  OD1 ASN X 204      16.349  46.416  51.065  0.00  0.00            
ATOM   3302  ND2 ASN X 204      17.708  44.650  50.615  0.00  0.00            
ATOM   3303 HD21 ASN X 204      17.537  44.264  51.532  0.00  0.00            
ATOM   3304 HD22 ASN X 204      18.594  44.559  50.139  0.00  0.00            
ATOM   3305  C   ASN X 204      16.528  47.058  46.589  0.00  0.00            
ATOM   3306  O   ASN X 204      16.684  48.269  46.458  0.00  0.00            
ATOM   3307  N   HIE X 205      16.498  46.264  45.529  0.00  0.00            
ATOM   3308  H   HIE X 205      16.305  45.291  45.721  0.00  0.00            
ATOM   3309  CA  HIE X 205      17.046  46.669  44.204  0.00  0.00            
ATOM   3310  HA  HIE X 205      16.769  47.722  44.154  0.00  0.00            
ATOM   3311  CB  HIE X 205      18.551  46.396  44.272  0.00  0.00            
ATOM   3312  HB2 HIE X 205      19.085  47.056  43.588  0.00  0.00            
ATOM   3313  HB3 HIE X 205      18.953  46.552  45.274  0.00  0.00            
ATOM   3314  CG  HIE X 205      18.933  45.009  44.034  0.00  0.00            
ATOM   3315  ND1 HIE X 205      18.597  43.873  44.725  0.00  0.00            
ATOM   3316  CE1 HIE X 205      19.095  42.828  43.975  0.00  0.00            
ATOM   3317  HE1 HIE X 205      18.938  41.783  44.196  0.00  0.00            
ATOM   3318  NE2 HIE X 205      19.732  43.308  42.886  0.00  0.00            
ATOM   3319  HE2 HIE X 205      20.161  42.687  42.215  0.00  0.00            
ATOM   3320  CD2 HIE X 205      19.639  44.650  42.977  0.00  0.00            
ATOM   3321  HD2 HIE X 205      20.147  45.298  42.278  0.00  0.00            
ATOM   3322  C   HIE X 205      16.448  46.128  42.937  0.00  0.00            
ATOM   3323  O   HIE X 205      16.814  46.681  41.893  0.00  0.00            
ATOM   3324  N   ILE X 206      15.621  45.163  42.893  0.00  0.00            
ATOM   3325  H   ILE X 206      15.359  44.706  43.755  0.00  0.00            
ATOM   3326  CA  ILE X 206      15.045  44.616  41.676  0.00  0.00            
ATOM   3327  HA  ILE X 206      15.811  44.491  40.911  0.00  0.00            
ATOM   3328  CB  ILE X 206      14.316  43.277  41.718  0.00  0.00            
ATOM   3329  HB  ILE X 206      13.470  43.400  42.393  0.00  0.00            
ATOM   3330  CG2 ILE X 206      13.744  42.909  40.328  0.00  0.00            
ATOM   3331 HG21 ILE X 206      13.619  41.833  40.204  0.00  0.00            
ATOM   3332 HG22 ILE X 206      12.689  43.179  40.383  0.00  0.00            
ATOM   3333 HG23 ILE X 206      14.163  43.334  39.416  0.00  0.00            
ATOM   3334  CG1 ILE X 206      15.335  42.211  42.183  0.00  0.00            
ATOM   3335 HG12 ILE X 206      15.820  42.344  43.150  0.00  0.00            
ATOM   3336 HG13 ILE X 206      14.772  41.314  42.442  0.00  0.00            
ATOM   3337  CD1 ILE X 206      16.451  41.861  41.180  0.00  0.00            
ATOM   3338 HD11 ILE X 206      16.059  41.808  40.164  0.00  0.00            
ATOM   3339 HD12 ILE X 206      17.115  42.721  41.088  0.00  0.00            
ATOM   3340 HD13 ILE X 206      17.004  40.984  41.514  0.00  0.00            
ATOM   3341  C   ILE X 206      14.036  45.703  41.152  0.00  0.00            
ATOM   3342  O   ILE X 206      13.984  46.016  39.943  0.00  0.00            
ATOM   3343  N   SER X 207      13.471  46.414  41.996  0.00  0.00            
ATOM   3344  H   SER X 207      13.704  46.219  42.959  0.00  0.00            
ATOM   3345  CA  SER X 207      12.592  47.575  41.777  0.00  0.00            
ATOM   3346  HA  SER X 207      12.689  47.905  40.743  0.00  0.00            
ATOM   3347  CB  SER X 207      11.077  47.186  41.929  0.00  0.00            
ATOM   3348  HB2 SER X 207      10.747  46.452  41.193  0.00  0.00            
ATOM   3349  HB3 SER X 207      10.780  46.863  42.926  0.00  0.00            
ATOM   3350  OG  SER X 207      10.151  48.271  41.717  0.00  0.00            
ATOM   3351  HG  SER X 207      10.358  48.508  40.810  0.00  0.00            
ATOM   3352  C   SER X 207      13.043  48.700  42.716  0.00  0.00            
ATOM   3353  O   SER X 207      13.568  48.365  43.801  0.00  0.00            
ATOM   3354  N   SER X 208      12.853  49.982  42.341  0.00  0.00            
ATOM   3355  H   SER X 208      12.420  50.064  41.433  0.00  0.00            
ATOM   3356  CA  SER X 208      13.124  51.208  43.079  0.00  0.00            
ATOM   3357  HA  SER X 208      12.946  51.955  42.306  0.00  0.00            
ATOM   3358  CB  SER X 208      12.178  51.445  44.305  0.00  0.00            
ATOM   3359  HB2 SER X 208      12.167  50.541  44.915  0.00  0.00            
ATOM   3360  HB3 SER X 208      12.545  52.324  44.836  0.00  0.00            
ATOM   3361  OG  SER X 208      10.889  51.581  43.756  0.00  0.00            
ATOM   3362  HG  SER X 208      10.462  50.732  43.891  0.00  0.00            
ATOM   3363  C   SER X 208      14.655  51.516  43.462  0.00  0.00            
ATOM   3364  O   SER X 208      14.937  52.373  44.299  0.00  0.00            
ATOM   3365  N   TRP X 209      15.623  50.882  42.768  0.00  0.00            
ATOM   3366  H   TRP X 209      15.340  50.186  42.093  0.00  0.00            
ATOM   3367  CA  TRP X 209      17.087  50.846  43.227  0.00  0.00            
ATOM   3368  HA  TRP X 209      17.088  50.386  44.216  0.00  0.00            
ATOM   3369  CB  TRP X 209      17.956  50.016  42.209  0.00  0.00            
ATOM   3370  HB2 TRP X 209      18.997  49.932  42.519  0.00  0.00            
ATOM   3371  HB3 TRP X 209      17.545  49.009  42.285  0.00  0.00            
ATOM   3372  CG  TRP X 209      17.850  50.513  40.765  0.00  0.00            
ATOM   3373  CD1 TRP X 209      18.688  51.380  40.166  0.00  0.00            
ATOM   3374  HD1 TRP X 209      19.518  51.961  40.540  0.00  0.00            
ATOM   3375  NE1 TRP X 209      18.192  51.522  38.884  0.00  0.00            
ATOM   3376  HE1 TRP X 209      18.527  52.215  38.230  0.00  0.00            
ATOM   3377  CE2 TRP X 209      17.154  50.769  38.594  0.00  0.00            
ATOM   3378  CZ2 TRP X 209      16.551  50.530  37.360  0.00  0.00            
ATOM   3379  HZ2 TRP X 209      17.024  50.858  36.446  0.00  0.00            
ATOM   3380  CH2 TRP X 209      15.582  49.465  37.326  0.00  0.00            
ATOM   3381  HH2 TRP X 209      15.190  49.247  36.343  0.00  0.00            
ATOM   3382  CZ3 TRP X 209      15.218  48.832  38.537  0.00  0.00            
ATOM   3383  HZ3 TRP X 209      14.428  48.097  38.584  0.00  0.00            
ATOM   3384  CE3 TRP X 209      15.795  49.171  39.741  0.00  0.00            
ATOM   3385  HE3 TRP X 209      15.400  48.732  40.645  0.00  0.00            
ATOM   3386  CD2 TRP X 209      16.876  50.089  39.800  0.00  0.00            
ATOM   3387  C   TRP X 209      17.743  52.190  43.557  0.00  0.00            
ATOM   3388  O   TRP X 209      18.383  52.273  44.625  0.00  0.00            
ATOM   3389  N   LYS X 210      17.497  53.276  42.743  0.00  0.00            
ATOM   3390  H   LYS X 210      16.869  53.134  41.965  0.00  0.00            
ATOM   3391  CA  LYS X 210      18.095  54.585  42.972  0.00  0.00            
ATOM   3392  HA  LYS X 210      19.178  54.481  42.894  0.00  0.00            
ATOM   3393  CB  LYS X 210      17.726  55.515  41.870  0.00  0.00            
ATOM   3394  HB2 LYS X 210      16.638  55.566  41.920  0.00  0.00            
ATOM   3395  HB3 LYS X 210      18.285  56.432  42.055  0.00  0.00            
ATOM   3396  CG  LYS X 210      18.019  54.935  40.521  0.00  0.00            
ATOM   3397  HG2 LYS X 210      18.997  54.468  40.633  0.00  0.00            
ATOM   3398  HG3 LYS X 210      17.344  54.124  40.247  0.00  0.00            
ATOM   3399  CD  LYS X 210      18.010  56.117  39.502  0.00  0.00            
ATOM   3400  HD2 LYS X 210      17.008  56.544  39.529  0.00  0.00            
ATOM   3401  HD3 LYS X 210      18.766  56.883  39.675  0.00  0.00            
ATOM   3402  CE  LYS X 210      18.090  55.448  38.133  0.00  0.00            
ATOM   3403  HE2 LYS X 210      18.805  54.625  38.141  0.00  0.00            
ATOM   3404  HE3 LYS X 210      17.117  54.986  37.965  0.00  0.00            
ATOM   3405  NZ  LYS X 210      18.391  56.402  37.034  0.00  0.00            
ATOM   3406  HZ1 LYS X 210      19.353  56.682  37.157  0.00  0.00            
ATOM   3407  HZ2 LYS X 210      18.343  55.973  36.121  0.00  0.00            
ATOM   3408  HZ3 LYS X 210      17.680  57.119  37.059  0.00  0.00            
ATOM   3409  C   LYS X 210      17.761  55.170  44.382  0.00  0.00            
ATOM   3410  O   LYS X 210      18.552  55.930  44.897  0.00  0.00            
ATOM   3411  N   ALA X 211      16.580  54.783  44.996  0.00  0.00            
ATOM   3412  H   ALA X 211      15.882  54.280  44.466  0.00  0.00            
ATOM   3413  CA  ALA X 211      16.296  55.236  46.350  0.00  0.00            
ATOM   3414  HA  ALA X 211      17.054  55.931  46.712  0.00  0.00            
ATOM   3415  CB  ALA X 211      14.942  55.896  46.284  0.00  0.00            
ATOM   3416  HB1 ALA X 211      14.243  55.198  45.824  0.00  0.00            
ATOM   3417  HB2 ALA X 211      14.577  56.254  47.247  0.00  0.00            
ATOM   3418  HB3 ALA X 211      15.041  56.745  45.608  0.00  0.00            
ATOM   3419  C   ALA X 211      16.424  54.064  47.384  0.00  0.00            
ATOM   3420  O   ALA X 211      16.974  54.146  48.459  0.00  0.00            
ATOM   3421  N   ALA X 212      16.055  52.796  46.923  0.00  0.00            
ATOM   3422  H   ALA X 212      15.532  52.711  46.063  0.00  0.00            
ATOM   3423  CA  ALA X 212      15.864  51.705  47.888  0.00  0.00            
ATOM   3424  HA  ALA X 212      15.371  52.160  48.748  0.00  0.00            
ATOM   3425  CB  ALA X 212      14.897  50.747  47.214  0.00  0.00            
ATOM   3426  HB1 ALA X 212      13.938  51.205  46.969  0.00  0.00            
ATOM   3427  HB2 ALA X 212      15.309  50.396  46.268  0.00  0.00            
ATOM   3428  HB3 ALA X 212      14.834  49.914  47.915  0.00  0.00            
ATOM   3429  C   ALA X 212      17.208  51.052  48.309  0.00  0.00            
ATOM   3430  O   ALA X 212      17.265  50.349  49.326  0.00  0.00            
ATOM   3431  N   THR X 213      18.189  51.162  47.428  0.00  0.00            
ATOM   3432  H   THR X 213      18.169  51.679  46.561  0.00  0.00            
ATOM   3433  CA  THR X 213      19.489  50.639  47.812  0.00  0.00            
ATOM   3434  HA  THR X 213      19.203  49.627  48.096  0.00  0.00            
ATOM   3435  CB  THR X 213      20.485  50.567  46.636  0.00  0.00            
ATOM   3436  HB  THR X 213      21.417  50.202  47.068  0.00  0.00            
ATOM   3437  CG2 THR X 213      19.969  49.623  45.565  0.00  0.00            
ATOM   3438 HG21 THR X 213      18.932  49.742  45.251  0.00  0.00            
ATOM   3439 HG22 THR X 213      20.683  49.627  44.742  0.00  0.00            
ATOM   3440 HG23 THR X 213      20.127  48.636  46.001  0.00  0.00            
ATOM   3441  OG1 THR X 213      20.665  51.909  46.111  0.00  0.00            
ATOM   3442  HG1 THR X 213      19.933  52.220  45.572  0.00  0.00            
ATOM   3443  C   THR X 213      20.191  51.245  49.067  0.00  0.00            
ATOM   3444  O   THR X 213      20.182  52.423  49.277  0.00  0.00            
ATOM   3445  N   ILE X 214      20.658  50.451  50.032  0.00  0.00            
ATOM   3446  H   ILE X 214      20.754  49.488  49.744  0.00  0.00            
ATOM   3447  CA  ILE X 214      21.472  50.978  51.179  0.00  0.00            
ATOM   3448  HA  ILE X 214      21.031  51.893  51.575  0.00  0.00            
ATOM   3449  CB  ILE X 214      21.375  49.948  52.330  0.00  0.00            
ATOM   3450  HB  ILE X 214      21.926  49.058  52.024  0.00  0.00            
ATOM   3451  CG2 ILE X 214      22.181  50.491  53.470  0.00  0.00            
ATOM   3452 HG21 ILE X 214      21.998  50.005  54.428  0.00  0.00            
ATOM   3453 HG22 ILE X 214      23.240  50.277  53.325  0.00  0.00            
ATOM   3454 HG23 ILE X 214      21.904  51.541  53.557  0.00  0.00            
ATOM   3455  CG1 ILE X 214      20.019  49.671  52.965  0.00  0.00            
ATOM   3456 HG12 ILE X 214      19.903  49.390  54.011  0.00  0.00            
ATOM   3457 HG13 ILE X 214      19.383  50.554  52.902  0.00  0.00            
ATOM   3458  CD1 ILE X 214      19.305  48.554  52.179  0.00  0.00            
ATOM   3459 HD11 ILE X 214      18.376  48.194  52.622  0.00  0.00            
ATOM   3460 HD12 ILE X 214      19.017  48.933  51.199  0.00  0.00            
ATOM   3461 HD13 ILE X 214      20.065  47.774  52.142  0.00  0.00            
ATOM   3462  C   ILE X 214      22.918  51.324  50.704  0.00  0.00            
ATOM   3463  O   ILE X 214      23.722  50.428  50.679  0.00  0.00            
ATOM   3464  N   ARG X 215      23.076  52.584  50.333  0.00  0.00            
ATOM   3465  H   ARG X 215      22.277  53.200  50.381  0.00  0.00            
ATOM   3466  CA  ARG X 215      24.347  53.136  49.768  0.00  0.00            
ATOM   3467  HA  ARG X 215      24.471  52.536  48.866  0.00  0.00            
ATOM   3468  CB  ARG X 215      24.425  54.634  49.445  0.00  0.00            
ATOM   3469  HB2 ARG X 215      23.995  55.296  50.197  0.00  0.00            
ATOM   3470  HB3 ARG X 215      25.474  54.908  49.332  0.00  0.00            
ATOM   3471  CG  ARG X 215      23.901  54.944  47.990  0.00  0.00            
ATOM   3472  HG2 ARG X 215      24.132  55.993  47.804  0.00  0.00            
ATOM   3473  HG3 ARG X 215      24.458  54.308  47.302  0.00  0.00            
ATOM   3474  CD  ARG X 215      22.384  54.747  47.876  0.00  0.00            
ATOM   3475  HD2 ARG X 215      22.128  54.467  46.854  0.00  0.00            
ATOM   3476  HD3 ARG X 215      22.114  53.954  48.573  0.00  0.00            
ATOM   3477  NE  ARG X 215      21.687  55.969  48.209  0.00  0.00            
ATOM   3478  HE  ARG X 215      22.069  56.866  47.945  0.00  0.00            
ATOM   3479  CZ  ARG X 215      20.402  56.052  48.612  0.00  0.00            
ATOM   3480  NH1 ARG X 215      19.553  55.071  48.561  0.00  0.00            
ATOM   3481 HH11 ARG X 215      19.942  54.140  48.515  0.00  0.00            
ATOM   3482 HH12 ARG X 215      18.639  55.227  48.960  0.00  0.00            
ATOM   3483  NH2 ARG X 215      19.918  57.202  48.957  0.00  0.00            
ATOM   3484 HH21 ARG X 215      20.532  58.001  49.025  0.00  0.00            
ATOM   3485 HH22 ARG X 215      18.918  57.279  49.079  0.00  0.00            
ATOM   3486  C   ARG X 215      25.637  52.790  50.523  0.00  0.00            
ATOM   3487  O   ARG X 215      26.683  52.577  49.849  0.00  0.00            
ATOM   3488  N   GLU X 216      25.538  52.861  51.866  0.00  0.00            
ATOM   3489  H   GLU X 216      24.603  53.015  52.216  0.00  0.00            
ATOM   3490  CA  GLU X 216      26.667  52.556  52.730  0.00  0.00            
ATOM   3491  HA  GLU X 216      27.540  53.064  52.319  0.00  0.00            
ATOM   3492  CB  GLU X 216      26.347  52.904  54.170  0.00  0.00            
ATOM   3493  HB2 GLU X 216      25.281  52.754  54.339  0.00  0.00            
ATOM   3494  HB3 GLU X 216      26.781  52.130  54.803  0.00  0.00            
ATOM   3495  CG  GLU X 216      26.621  54.408  54.515  0.00  0.00            
ATOM   3496  HG2 GLU X 216      26.142  54.989  53.727  0.00  0.00            
ATOM   3497  HG3 GLU X 216      26.250  54.671  55.506  0.00  0.00            
ATOM   3498  CD  GLU X 216      28.126  54.761  54.630  0.00  0.00            
ATOM   3499  OE1 GLU X 216      28.997  53.829  54.771  0.00  0.00            
ATOM   3500  OE2 GLU X 216      28.421  55.974  54.662  0.00  0.00            
ATOM   3501  C   GLU X 216      26.936  51.041  52.895  0.00  0.00            
ATOM   3502  O   GLU X 216      28.130  50.721  53.060  0.00  0.00            
ATOM   3503  N   HIE X 217      25.969  50.153  52.662  0.00  0.00            
ATOM   3504  H   HIE X 217      25.024  50.491  52.549  0.00  0.00            
ATOM   3505  CA  HIE X 217      26.126  48.659  52.503  0.00  0.00            
ATOM   3506  HA  HIE X 217      26.810  48.293  53.269  0.00  0.00            
ATOM   3507  CB  HIE X 217      24.753  47.962  52.764  0.00  0.00            
ATOM   3508  HB2 HIE X 217      24.523  47.774  53.812  0.00  0.00            
ATOM   3509  HB3 HIE X 217      24.007  48.577  52.259  0.00  0.00            
ATOM   3510  CG  HIE X 217      24.588  46.624  52.062  0.00  0.00            
ATOM   3511  ND1 HIE X 217      25.088  45.400  52.424  0.00  0.00            
ATOM   3512  CE1 HIE X 217      24.702  44.531  51.466  0.00  0.00            
ATOM   3513  HE1 HIE X 217      24.761  43.457  51.566  0.00  0.00            
ATOM   3514  NE2 HIE X 217      23.946  45.182  50.588  0.00  0.00            
ATOM   3515  HE2 HIE X 217      23.391  44.739  49.870  0.00  0.00            
ATOM   3516  CD2 HIE X 217      23.820  46.487  50.944  0.00  0.00            
ATOM   3517  HD2 HIE X 217      23.328  47.289  50.412  0.00  0.00            
ATOM   3518  C   HIE X 217      26.672  48.261  51.160  0.00  0.00            
ATOM   3519  O   HIE X 217      27.644  47.519  51.101  0.00  0.00            
ATOM   3520  N   LYS X 218      26.136  48.898  50.100  0.00  0.00            
ATOM   3521  H   LYS X 218      25.229  49.319  50.249  0.00  0.00            
ATOM   3522  CA  LYS X 218      26.615  48.874  48.692  0.00  0.00            
ATOM   3523  HA  LYS X 218      26.509  47.859  48.311  0.00  0.00            
ATOM   3524  CB  LYS X 218      25.617  49.685  47.819  0.00  0.00            
ATOM   3525  HB2 LYS X 218      24.632  49.397  48.185  0.00  0.00            
ATOM   3526  HB3 LYS X 218      25.675  50.757  48.010  0.00  0.00            
ATOM   3527  CG  LYS X 218      25.856  49.463  46.274  0.00  0.00            
ATOM   3528  HG2 LYS X 218      26.643  50.144  45.950  0.00  0.00            
ATOM   3529  HG3 LYS X 218      26.093  48.407  46.148  0.00  0.00            
ATOM   3530  CD  LYS X 218      24.521  49.682  45.543  0.00  0.00            
ATOM   3531  HD2 LYS X 218      23.765  48.973  45.879  0.00  0.00            
ATOM   3532  HD3 LYS X 218      24.132  50.672  45.782  0.00  0.00            
ATOM   3533  CE  LYS X 218      24.903  49.711  44.014  0.00  0.00            
ATOM   3534  HE2 LYS X 218      25.431  50.648  43.837  0.00  0.00            
ATOM   3535  HE3 LYS X 218      25.521  48.838  43.801  0.00  0.00            
ATOM   3536  NZ  LYS X 218      23.702  49.719  43.231  0.00  0.00            
ATOM   3537  HZ1 LYS X 218      23.126  48.910  43.413  0.00  0.00            
ATOM   3538  HZ2 LYS X 218      23.085  50.499  43.404  0.00  0.00            
ATOM   3539  HZ3 LYS X 218      23.965  49.707  42.256  0.00  0.00            
ATOM   3540  C   LYS X 218      28.082  49.324  48.577  0.00  0.00            
ATOM   3541  O   LYS X 218      28.868  48.765  47.791  0.00  0.00            
ATOM   3542  N   ALA X 219      28.509  50.305  49.366  0.00  0.00            
ATOM   3543  H   ALA X 219      27.895  50.717  50.054  0.00  0.00            
ATOM   3544  CA  ALA X 219      29.927  50.678  49.421  0.00  0.00            
ATOM   3545  HA  ALA X 219      30.322  50.791  48.412  0.00  0.00            
ATOM   3546  CB  ALA X 219      30.091  52.012  50.160  0.00  0.00            
ATOM   3547  HB1 ALA X 219      31.146  52.252  50.291  0.00  0.00            
ATOM   3548  HB2 ALA X 219      29.647  52.748  49.490  0.00  0.00            
ATOM   3549  HB3 ALA X 219      29.630  51.921  51.144  0.00  0.00            
ATOM   3550  C   ALA X 219      30.787  49.566  50.064  0.00  0.00            
ATOM   3551  O   ALA X 219      31.823  49.228  49.526  0.00  0.00            
ATOM   3552  N   THR X 220      30.299  48.887  51.095  0.00  0.00            
ATOM   3553  H   THR X 220      29.487  49.303  51.528  0.00  0.00            
ATOM   3554  CA  THR X 220      31.015  47.726  51.671  0.00  0.00            
ATOM   3555  HA  THR X 220      32.054  47.947  51.915  0.00  0.00            
ATOM   3556  CB  THR X 220      30.447  47.252  52.975  0.00  0.00            
ATOM   3557  HB  THR X 220      29.537  46.676  52.809  0.00  0.00            
ATOM   3558  CG2 THR X 220      31.411  46.418  53.731  0.00  0.00            
ATOM   3559 HG21 THR X 220      31.678  45.515  53.182  0.00  0.00            
ATOM   3560 HG22 THR X 220      32.399  46.878  53.726  0.00  0.00            
ATOM   3561 HG23 THR X 220      31.072  46.240  54.752  0.00  0.00            
ATOM   3562  OG1 THR X 220      30.138  48.436  53.767  0.00  0.00            
ATOM   3563  HG1 THR X 220      29.398  48.233  54.345  0.00  0.00            
ATOM   3564  C   THR X 220      31.109  46.645  50.573  0.00  0.00            
ATOM   3565  O   THR X 220      32.186  46.073  50.293  0.00  0.00            
ATOM   3566  N   VAL X 221      29.979  46.316  49.876  0.00  0.00            
ATOM   3567  H   VAL X 221      29.176  46.892  50.086  0.00  0.00            
ATOM   3568  CA  VAL X 221      29.910  45.241  48.841  0.00  0.00            
ATOM   3569  HA  VAL X 221      30.351  44.373  49.332  0.00  0.00            
ATOM   3570  CB  VAL X 221      28.486  44.997  48.314  0.00  0.00            
ATOM   3571  HB  VAL X 221      28.084  45.957  47.992  0.00  0.00            
ATOM   3572  CG1 VAL X 221      28.197  44.092  47.114  0.00  0.00            
ATOM   3573 HG11 VAL X 221      28.654  43.159  47.443  0.00  0.00            
ATOM   3574 HG12 VAL X 221      27.142  43.984  46.862  0.00  0.00            
ATOM   3575 HG13 VAL X 221      28.788  44.331  46.230  0.00  0.00            
ATOM   3576  CG2 VAL X 221      27.686  44.381  49.448  0.00  0.00            
ATOM   3577 HG21 VAL X 221      27.570  45.130  50.231  0.00  0.00            
ATOM   3578 HG22 VAL X 221      26.642  44.329  49.138  0.00  0.00            
ATOM   3579 HG23 VAL X 221      28.046  43.410  49.789  0.00  0.00            
ATOM   3580  C   VAL X 221      30.824  45.540  47.632  0.00  0.00            
ATOM   3581  O   VAL X 221      31.491  44.608  47.158  0.00  0.00            
ATOM   3582  N   THR X 222      31.076  46.795  47.325  0.00  0.00            
ATOM   3583  H   THR X 222      30.637  47.451  47.956  0.00  0.00            
ATOM   3584  CA  THR X 222      32.126  47.199  46.323  0.00  0.00            
ATOM   3585  HA  THR X 222      31.934  46.633  45.412  0.00  0.00            
ATOM   3586  CB  THR X 222      31.877  48.647  45.960  0.00  0.00            
ATOM   3587  HB  THR X 222      31.979  49.348  46.788  0.00  0.00            
ATOM   3588  CG2 THR X 222      32.804  49.100  44.860  0.00  0.00            
ATOM   3589 HG21 THR X 222      32.673  50.154  44.617  0.00  0.00            
ATOM   3590 HG22 THR X 222      33.844  49.038  45.180  0.00  0.00            
ATOM   3591 HG23 THR X 222      32.750  48.477  43.967  0.00  0.00            
ATOM   3592  OG1 THR X 222      30.604  48.800  45.484  0.00  0.00            
ATOM   3593  HG1 THR X 222      29.993  48.866  46.221  0.00  0.00            
ATOM   3594  C   THR X 222      33.621  47.018  46.774  0.00  0.00            
ATOM   3595  O   THR X 222      34.447  46.555  46.061  0.00  0.00            
ATOM   3596  N   LEU X 223      33.922  47.192  48.077  0.00  0.00            
ATOM   3597  H   LEU X 223      33.307  47.660  48.727  0.00  0.00            
ATOM   3598  CA  LEU X 223      35.207  46.894  48.641  0.00  0.00            
ATOM   3599  HA  LEU X 223      35.985  47.459  48.128  0.00  0.00            
ATOM   3600  CB  LEU X 223      35.202  47.474  50.068  0.00  0.00            
ATOM   3601  HB2 LEU X 223      34.956  48.535  50.102  0.00  0.00            
ATOM   3602  HB3 LEU X 223      34.459  46.920  50.641  0.00  0.00            
ATOM   3603  CG  LEU X 223      36.533  47.381  50.829  0.00  0.00            
ATOM   3604  HG  LEU X 223      37.105  46.473  50.637  0.00  0.00            
ATOM   3605  CD1 LEU X 223      37.598  48.491  50.408  0.00  0.00            
ATOM   3606 HD11 LEU X 223      38.367  48.583  51.175  0.00  0.00            
ATOM   3607 HD12 LEU X 223      38.101  48.299  49.460  0.00  0.00            
ATOM   3608 HD13 LEU X 223      37.000  49.402  50.450  0.00  0.00            
ATOM   3609  CD2 LEU X 223      36.341  47.447  52.316  0.00  0.00            
ATOM   3610 HD21 LEU X 223      35.633  48.261  52.473  0.00  0.00            
ATOM   3611 HD22 LEU X 223      36.033  46.461  52.664  0.00  0.00            
ATOM   3612 HD23 LEU X 223      37.247  47.728  52.853  0.00  0.00            
ATOM   3613  C   LEU X 223      35.620  45.381  48.582  0.00  0.00            
ATOM   3614  O   LEU X 223      36.700  45.157  48.084  0.00  0.00            
ATOM   3615  N   ALA X 224      34.701  44.501  49.027  0.00  0.00            
ATOM   3616  H   ALA X 224      33.835  44.875  49.388  0.00  0.00            
ATOM   3617  CA  ALA X 224      34.770  43.013  49.030  0.00  0.00            
ATOM   3618  HA  ALA X 224      35.728  42.782  49.494  0.00  0.00            
ATOM   3619  CB  ALA X 224      33.587  42.379  49.773  0.00  0.00            
ATOM   3620  HB1 ALA X 224      32.718  42.439  49.118  0.00  0.00            
ATOM   3621  HB2 ALA X 224      33.845  41.329  49.913  0.00  0.00            
ATOM   3622  HB3 ALA X 224      33.438  42.918  50.708  0.00  0.00            
ATOM   3623  C   ALA X 224      34.924  42.565  47.589  0.00  0.00            
ATOM   3624  O   ALA X 224      35.636  41.606  47.351  0.00  0.00            
ATOM   3625  N   ALA X 225      34.231  43.212  46.643  0.00  0.00            
ATOM   3626  H   ALA X 225      33.557  43.910  46.925  0.00  0.00            
ATOM   3627  CA  ALA X 225      34.381  42.877  45.227  0.00  0.00            
ATOM   3628  HA  ALA X 225      34.112  41.845  45.002  0.00  0.00            
ATOM   3629  CB  ALA X 225      33.290  43.713  44.479  0.00  0.00            
ATOM   3630  HB1 ALA X 225      33.540  43.567  43.428  0.00  0.00            
ATOM   3631  HB2 ALA X 225      32.328  43.246  44.694  0.00  0.00            
ATOM   3632  HB3 ALA X 225      33.270  44.731  44.868  0.00  0.00            
ATOM   3633  C   ALA X 225      35.843  43.166  44.689  0.00  0.00            
ATOM   3634  O   ALA X 225      36.463  42.284  44.112  0.00  0.00            
ATOM   3635  N   VAL X 226      36.316  44.425  44.775  0.00  0.00            
ATOM   3636  H   VAL X 226      35.790  45.187  45.179  0.00  0.00            
ATOM   3637  CA  VAL X 226      37.658  45.019  44.482  0.00  0.00            
ATOM   3638  HA  VAL X 226      37.788  44.843  43.415  0.00  0.00            
ATOM   3639  CB  VAL X 226      37.734  46.531  44.767  0.00  0.00            
ATOM   3640  HB  VAL X 226      37.587  46.676  45.838  0.00  0.00            
ATOM   3641  CG1 VAL X 226      39.183  47.052  44.438  0.00  0.00            
ATOM   3642 HG11 VAL X 226      39.997  46.686  45.063  0.00  0.00            
ATOM   3643 HG12 VAL X 226      39.372  46.867  43.381  0.00  0.00            
ATOM   3644 HG13 VAL X 226      39.273  48.127  44.597  0.00  0.00            
ATOM   3645  CG2 VAL X 226      36.666  47.368  43.956  0.00  0.00            
ATOM   3646 HG21 VAL X 226      36.668  48.369  44.386  0.00  0.00            
ATOM   3647 HG22 VAL X 226      36.925  47.368  42.897  0.00  0.00            
ATOM   3648 HG23 VAL X 226      35.693  46.877  43.976  0.00  0.00            
ATOM   3649  C   VAL X 226      38.703  44.135  45.160  0.00  0.00            
ATOM   3650  O   VAL X 226      39.679  43.756  44.446  0.00  0.00            
ATOM   3651  N   MET X 227      38.522  43.793  46.423  0.00  0.00            
ATOM   3652  H   MET X 227      37.818  44.345  46.892  0.00  0.00            
ATOM   3653  CA  MET X 227      39.414  42.890  47.190  0.00  0.00            
ATOM   3654  HA  MET X 227      40.440  43.258  47.160  0.00  0.00            
ATOM   3655  CB  MET X 227      38.934  42.727  48.651  0.00  0.00            
ATOM   3656  HB2 MET X 227      38.891  43.700  49.139  0.00  0.00            
ATOM   3657  HB3 MET X 227      37.913  42.351  48.702  0.00  0.00            
ATOM   3658  CG  MET X 227      39.799  41.833  49.518  0.00  0.00            
ATOM   3659  HG2 MET X 227      40.829  42.139  49.339  0.00  0.00            
ATOM   3660  HG3 MET X 227      39.516  42.052  50.548  0.00  0.00            
ATOM   3661  SD  MET X 227      39.664  40.044  49.362  0.00  0.00            
ATOM   3662  CE  MET X 227      38.032  39.807  50.095  0.00  0.00            
ATOM   3663  HE1 MET X 227      37.254  39.824  49.331  0.00  0.00            
ATOM   3664  HE2 MET X 227      38.091  38.788  50.478  0.00  0.00            
ATOM   3665  HE3 MET X 227      37.865  40.541  50.883  0.00  0.00            
ATOM   3666  C   MET X 227      39.441  41.487  46.486  0.00  0.00            
ATOM   3667  O   MET X 227      40.530  40.959  46.258  0.00  0.00            
ATOM   3668  N   GLY X 228      38.214  41.001  46.150  0.00  0.00            
ATOM   3669  H   GLY X 228      37.344  41.415  46.452  0.00  0.00            
ATOM   3670  CA  GLY X 228      38.229  39.647  45.643  0.00  0.00            
ATOM   3671  HA2 GLY X 228      38.697  38.955  46.343  0.00  0.00            
ATOM   3672  HA3 GLY X 228      37.238  39.221  45.482  0.00  0.00            
ATOM   3673  C   GLY X 228      38.874  39.444  44.290  0.00  0.00            
ATOM   3674  O   GLY X 228      39.664  38.566  44.066  0.00  0.00            
ATOM   3675  N   ALA X 229      38.762  40.427  43.413  0.00  0.00            
ATOM   3676  H   ALA X 229      38.414  41.300  43.782  0.00  0.00            
ATOM   3677  CA  ALA X 229      39.515  40.624  42.136  0.00  0.00            
ATOM   3678  HA  ALA X 229      39.371  39.717  41.548  0.00  0.00            
ATOM   3679  CB  ALA X 229      38.799  41.702  41.360  0.00  0.00            
ATOM   3680  HB1 ALA X 229      37.753  41.477  41.152  0.00  0.00            
ATOM   3681  HB2 ALA X 229      38.807  42.662  41.876  0.00  0.00            
ATOM   3682  HB3 ALA X 229      39.333  41.825  40.419  0.00  0.00            
ATOM   3683  C   ALA X 229      41.033  40.862  42.398  0.00  0.00            
ATOM   3684  O   ALA X 229      41.796  40.202  41.678  0.00  0.00            
ATOM   3685  N   PHE X 230      41.461  41.688  43.400  0.00  0.00            
ATOM   3686  H   PHE X 230      40.759  42.130  43.977  0.00  0.00            
ATOM   3687  CA  PHE X 230      42.827  41.963  43.740  0.00  0.00            
ATOM   3688  HA  PHE X 230      43.348  42.207  42.814  0.00  0.00            
ATOM   3689  CB  PHE X 230      42.918  43.128  44.741  0.00  0.00            
ATOM   3690  HB2 PHE X 230      42.373  43.885  44.177  0.00  0.00            
ATOM   3691  HB3 PHE X 230      42.310  42.916  45.620  0.00  0.00            
ATOM   3692  CG  PHE X 230      44.260  43.544  45.211  0.00  0.00            
ATOM   3693  CD1 PHE X 230      44.832  42.844  46.263  0.00  0.00            
ATOM   3694  HD1 PHE X 230      44.350  42.054  46.820  0.00  0.00            
ATOM   3695  CE1 PHE X 230      46.118  43.182  46.709  0.00  0.00            
ATOM   3696  HE1 PHE X 230      46.452  42.593  47.550  0.00  0.00            
ATOM   3697  CZ  PHE X 230      46.913  44.129  46.076  0.00  0.00            
ATOM   3698  HZ  PHE X 230      47.880  44.398  46.475  0.00  0.00            
ATOM   3699  CE2 PHE X 230      46.362  44.897  44.988  0.00  0.00            
ATOM   3700  HE2 PHE X 230      46.916  45.673  44.480  0.00  0.00            
ATOM   3701  CD2 PHE X 230      45.085  44.552  44.541  0.00  0.00            
ATOM   3702  HD2 PHE X 230      44.549  45.002  43.718  0.00  0.00            
ATOM   3703  C   PHE X 230      43.530  40.655  44.230  0.00  0.00            
ATOM   3704  O   PHE X 230      44.607  40.274  43.692  0.00  0.00            
ATOM   3705  N   ILE X 231      42.951  39.943  45.232  0.00  0.00            
ATOM   3706  H   ILE X 231      42.085  40.254  45.651  0.00  0.00            
ATOM   3707  CA  ILE X 231      43.538  38.646  45.705  0.00  0.00            
ATOM   3708  HA  ILE X 231      44.576  38.873  45.949  0.00  0.00            
ATOM   3709  CB  ILE X 231      42.845  38.150  47.023  0.00  0.00            
ATOM   3710  HB  ILE X 231      43.383  37.234  47.267  0.00  0.00            
ATOM   3711  CG2 ILE X 231      43.048  39.088  48.188  0.00  0.00            
ATOM   3712 HG21 ILE X 231      42.774  40.126  48.000  0.00  0.00            
ATOM   3713 HG22 ILE X 231      42.563  38.727  49.095  0.00  0.00            
ATOM   3714 HG23 ILE X 231      44.108  39.186  48.421  0.00  0.00            
ATOM   3715  CG1 ILE X 231      41.350  37.793  46.944  0.00  0.00            
ATOM   3716 HG12 ILE X 231      40.816  38.489  47.591  0.00  0.00            
ATOM   3717 HG13 ILE X 231      40.969  37.717  45.926  0.00  0.00            
ATOM   3718  CD1 ILE X 231      41.046  36.470  47.633  0.00  0.00            
ATOM   3719 HD11 ILE X 231      41.437  36.679  48.629  0.00  0.00            
ATOM   3720 HD12 ILE X 231      39.990  36.201  47.591  0.00  0.00            
ATOM   3721 HD13 ILE X 231      41.622  35.706  47.111  0.00  0.00            
ATOM   3722  C   ILE X 231      43.612  37.569  44.627  0.00  0.00            
ATOM   3723  O   ILE X 231      44.725  37.023  44.468  0.00  0.00            
ATOM   3724  N   ILE X 232      42.518  37.183  43.888  0.00  0.00            
ATOM   3725  H   ILE X 232      41.649  37.634  44.136  0.00  0.00            
ATOM   3726  CA  ILE X 232      42.600  36.193  42.788  0.00  0.00            
ATOM   3727  HA  ILE X 232      43.056  35.306  43.227  0.00  0.00            
ATOM   3728  CB  ILE X 232      41.285  35.630  42.132  0.00  0.00            
ATOM   3729  HB  ILE X 232      41.444  34.719  41.556  0.00  0.00            
ATOM   3730  CG2 ILE X 232      40.511  35.276  43.380  0.00  0.00            
ATOM   3731 HG21 ILE X 232      40.218  36.182  43.909  0.00  0.00            
ATOM   3732 HG22 ILE X 232      39.607  34.743  43.083  0.00  0.00            
ATOM   3733 HG23 ILE X 232      40.970  34.496  43.988  0.00  0.00            
ATOM   3734  CG1 ILE X 232      40.757  36.774  41.270  0.00  0.00            
ATOM   3735 HG12 ILE X 232      40.678  37.692  41.851  0.00  0.00            
ATOM   3736 HG13 ILE X 232      41.430  36.953  40.431  0.00  0.00            
ATOM   3737  CD1 ILE X 232      39.331  36.368  40.834  0.00  0.00            
ATOM   3738 HD11 ILE X 232      38.582  36.371  41.626  0.00  0.00            
ATOM   3739 HD12 ILE X 232      38.988  37.103  40.106  0.00  0.00            
ATOM   3740 HD13 ILE X 232      39.442  35.348  40.465  0.00  0.00            
ATOM   3741  C   ILE X 232      43.580  36.571  41.688  0.00  0.00            
ATOM   3742  O   ILE X 232      43.908  35.711  40.874  0.00  0.00            
ATOM   3743  N   CYS X 233      44.158  37.767  41.706  0.00  0.00            
ATOM   3744  H   CYS X 233      43.896  38.477  42.375  0.00  0.00            
ATOM   3745  CA  CYS X 233      45.286  38.072  40.778  0.00  0.00            
ATOM   3746  HA  CYS X 233      45.251  37.345  39.966  0.00  0.00            
ATOM   3747  CB  CYS X 233      44.909  39.397  40.221  0.00  0.00            
ATOM   3748  HB2 CYS X 233      44.832  40.217  40.935  0.00  0.00            
ATOM   3749  HB3 CYS X 233      45.649  39.775  39.515  0.00  0.00            
ATOM   3750  SG  CYS X 233      43.473  39.246  39.184  0.00  0.00            
ATOM   3751  HG  CYS X 233      42.684  38.995  40.232  0.00  0.00            
ATOM   3752  C   CYS X 233      46.718  38.143  41.319  0.00  0.00            
ATOM   3753  O   CYS X 233      47.652  37.919  40.586  0.00  0.00            
ATOM   3754  N   TRP X 234      46.825  38.364  42.610  0.00  0.00            
ATOM   3755  H   TRP X 234      46.036  38.427  43.236  0.00  0.00            
ATOM   3756  CA  TRP X 234      48.089  38.349  43.305  0.00  0.00            
ATOM   3757  HA  TRP X 234      48.883  38.610  42.605  0.00  0.00            
ATOM   3758  CB  TRP X 234      48.101  39.437  44.517  0.00  0.00            
ATOM   3759  HB2 TRP X 234      47.102  39.532  44.944  0.00  0.00            
ATOM   3760  HB3 TRP X 234      48.837  39.215  45.289  0.00  0.00            
ATOM   3761  CG  TRP X 234      48.522  40.812  44.040  0.00  0.00            
ATOM   3762  CD1 TRP X 234      47.648  41.764  43.587  0.00  0.00            
ATOM   3763  HD1 TRP X 234      46.577  41.623  43.554  0.00  0.00            
ATOM   3764  NE1 TRP X 234      48.368  42.901  43.368  0.00  0.00            
ATOM   3765  HE1 TRP X 234      47.957  43.758  43.025  0.00  0.00            
ATOM   3766  CE2 TRP X 234      49.721  42.772  43.503  0.00  0.00            
ATOM   3767  CZ2 TRP X 234      50.774  43.665  43.292  0.00  0.00            
ATOM   3768  HZ2 TRP X 234      50.548  44.667  42.958  0.00  0.00            
ATOM   3769  CH2 TRP X 234      52.049  43.297  43.490  0.00  0.00            
ATOM   3770  HH2 TRP X 234      52.883  43.917  43.197  0.00  0.00            
ATOM   3771  CZ3 TRP X 234      52.237  41.986  44.053  0.00  0.00            
ATOM   3772  HZ3 TRP X 234      53.231  41.601  44.230  0.00  0.00            
ATOM   3773  CE3 TRP X 234      51.167  41.041  44.126  0.00  0.00            
ATOM   3774  HE3 TRP X 234      51.421  40.043  44.451  0.00  0.00            
ATOM   3775  CD2 TRP X 234      49.836  41.424  43.906  0.00  0.00            
ATOM   3776  C   TRP X 234      48.427  36.997  44.002  0.00  0.00            
ATOM   3777  O   TRP X 234      49.599  36.729  44.245  0.00  0.00            
ATOM   3778  N   PHE X 235      47.418  36.096  44.176  0.00  0.00            
ATOM   3779  H   PHE X 235      46.462  36.420  44.126  0.00  0.00            
ATOM   3780  CA  PHE X 235      47.615  34.671  44.550  0.00  0.00            
ATOM   3781  HA  PHE X 235      47.838  34.579  45.613  0.00  0.00            
ATOM   3782  CB  PHE X 235      46.298  33.950  44.468  0.00  0.00            
ATOM   3783  HB2 PHE X 235      45.585  34.667  44.874  0.00  0.00            
ATOM   3784  HB3 PHE X 235      45.882  33.815  43.469  0.00  0.00            
ATOM   3785  CG  PHE X 235      46.273  32.653  45.220  0.00  0.00            
ATOM   3786  CD1 PHE X 235      45.869  32.681  46.602  0.00  0.00            
ATOM   3787  HD1 PHE X 235      45.577  33.609  47.070  0.00  0.00            
ATOM   3788  CE1 PHE X 235      45.803  31.502  47.339  0.00  0.00            
ATOM   3789  HE1 PHE X 235      45.490  31.566  48.370  0.00  0.00            
ATOM   3790  CZ  PHE X 235      46.121  30.318  46.795  0.00  0.00            
ATOM   3791  HZ  PHE X 235      46.008  29.510  47.503  0.00  0.00            
ATOM   3792  CE2 PHE X 235      46.470  30.233  45.472  0.00  0.00            
ATOM   3793  HE2 PHE X 235      46.524  29.277  44.972  0.00  0.00            
ATOM   3794  CD2 PHE X 235      46.510  31.375  44.642  0.00  0.00            
ATOM   3795  HD2 PHE X 235      46.582  31.385  43.565  0.00  0.00            
ATOM   3796  C   PHE X 235      48.744  33.967  43.678  0.00  0.00            
ATOM   3797  O   PHE X 235      49.502  33.203  44.290  0.00  0.00            
ATOM   3798  N   PRO X 236      48.781  34.065  42.345  0.00  0.00            
ATOM   3799  CD  PRO X 236      47.789  34.499  41.393  0.00  0.00            
ATOM   3800  HD2 PRO X 236      48.044  35.517  41.096  0.00  0.00            
ATOM   3801  HD3 PRO X 236      46.759  34.498  41.751  0.00  0.00            
ATOM   3802  CG  PRO X 236      48.043  33.601  40.181  0.00  0.00            
ATOM   3803  HG2 PRO X 236      47.715  34.021  39.231  0.00  0.00            
ATOM   3804  HG3 PRO X 236      47.570  32.631  40.333  0.00  0.00            
ATOM   3805  CB  PRO X 236      49.593  33.577  40.070  0.00  0.00            
ATOM   3806  HB2 PRO X 236      49.986  34.502  39.650  0.00  0.00            
ATOM   3807  HB3 PRO X 236      49.940  32.716  39.498  0.00  0.00            
ATOM   3808  CA  PRO X 236      49.902  33.383  41.575  0.00  0.00            
ATOM   3809  HA  PRO X 236      49.990  32.305  41.705  0.00  0.00            
ATOM   3810  C   PRO X 236      51.318  33.868  41.875  0.00  0.00            
ATOM   3811  O   PRO X 236      52.180  33.072  42.217  0.00  0.00            
ATOM   3812  N   TYR X 237      51.569  35.171  41.834  0.00  0.00            
ATOM   3813  H   TYR X 237      50.835  35.736  41.430  0.00  0.00            
ATOM   3814  CA  TYR X 237      52.774  35.834  42.378  0.00  0.00            
ATOM   3815  HA  TYR X 237      53.625  35.773  41.699  0.00  0.00            
ATOM   3816  CB  TYR X 237      52.505  37.344  42.396  0.00  0.00            
ATOM   3817  HB2 TYR X 237      52.375  37.824  41.425  0.00  0.00            
ATOM   3818  HB3 TYR X 237      51.605  37.614  42.948  0.00  0.00            
ATOM   3819  CG  TYR X 237      53.753  38.027  42.960  0.00  0.00            
ATOM   3820  CD1 TYR X 237      55.036  37.929  42.415  0.00  0.00            
ATOM   3821  HD1 TYR X 237      55.160  37.549  41.411  0.00  0.00            
ATOM   3822  CE1 TYR X 237      56.162  38.463  43.112  0.00  0.00            
ATOM   3823  HE1 TYR X 237      57.144  38.623  42.691  0.00  0.00            
ATOM   3824  CZ  TYR X 237      56.005  38.994  44.411  0.00  0.00            
ATOM   3825  OH  TYR X 237      57.061  39.537  45.092  0.00  0.00            
ATOM   3826  HH  TYR X 237      56.934  39.603  46.041  0.00  0.00            
ATOM   3827  CE2 TYR X 237      54.747  38.947  45.054  0.00  0.00            
ATOM   3828  HE2 TYR X 237      54.586  39.309  46.058  0.00  0.00            
ATOM   3829  CD2 TYR X 237      53.656  38.445  44.281  0.00  0.00            
ATOM   3830  HD2 TYR X 237      52.755  38.329  44.865  0.00  0.00            
ATOM   3831  C   TYR X 237      53.241  35.267  43.806  0.00  0.00            
ATOM   3832  O   TYR X 237      54.378  34.800  43.810  0.00  0.00            
ATOM   3833  N   PHE X 238      52.384  35.346  44.787  0.00  0.00            
ATOM   3834  H   PHE X 238      51.560  35.924  44.706  0.00  0.00            
ATOM   3835  CA  PHE X 238      52.804  34.981  46.148  0.00  0.00            
ATOM   3836  HA  PHE X 238      53.755  35.503  46.253  0.00  0.00            
ATOM   3837  CB  PHE X 238      51.771  35.393  47.226  0.00  0.00            
ATOM   3838  HB2 PHE X 238      50.787  35.184  46.807  0.00  0.00            
ATOM   3839  HB3 PHE X 238      51.864  34.839  48.161  0.00  0.00            
ATOM   3840  CG  PHE X 238      51.934  36.911  47.536  0.00  0.00            
ATOM   3841  CD1 PHE X 238      53.071  37.516  48.184  0.00  0.00            
ATOM   3842  HD1 PHE X 238      53.929  36.938  48.494  0.00  0.00            
ATOM   3843  CE1 PHE X 238      53.217  38.914  48.255  0.00  0.00            
ATOM   3844  HE1 PHE X 238      54.191  39.213  48.614  0.00  0.00            
ATOM   3845  CZ  PHE X 238      52.157  39.754  47.912  0.00  0.00            
ATOM   3846  HZ  PHE X 238      52.212  40.832  47.962  0.00  0.00            
ATOM   3847  CE2 PHE X 238      51.013  39.156  47.475  0.00  0.00            
ATOM   3848  HE2 PHE X 238      50.184  39.839  47.360  0.00  0.00            
ATOM   3849  CD2 PHE X 238      50.876  37.788  47.211  0.00  0.00            
ATOM   3850  HD2 PHE X 238      49.920  37.468  46.824  0.00  0.00            
ATOM   3851  C   PHE X 238      53.152  33.461  46.253  0.00  0.00            
ATOM   3852  O   PHE X 238      54.121  33.143  46.837  0.00  0.00            
ATOM   3853  N   THR X 239      52.366  32.626  45.589  0.00  0.00            
ATOM   3854  H   THR X 239      51.536  32.978  45.134  0.00  0.00            
ATOM   3855  CA  THR X 239      52.658  31.153  45.395  0.00  0.00            
ATOM   3856  HA  THR X 239      52.685  30.566  46.313  0.00  0.00            
ATOM   3857  CB  THR X 239      51.548  30.609  44.538  0.00  0.00            
ATOM   3858  HB  THR X 239      51.425  31.199  43.631  0.00  0.00            
ATOM   3859  CG2 THR X 239      51.560  29.102  44.274  0.00  0.00            
ATOM   3860 HG21 THR X 239      50.984  28.794  43.402  0.00  0.00            
ATOM   3861 HG22 THR X 239      52.552  28.719  44.036  0.00  0.00            
ATOM   3862 HG23 THR X 239      51.368  28.496  45.160  0.00  0.00            
ATOM   3863  OG1 THR X 239      50.211  30.639  45.097  0.00  0.00            
ATOM   3864  HG1 THR X 239      49.969  31.563  44.995  0.00  0.00            
ATOM   3865  C   THR X 239      53.998  30.795  44.732  0.00  0.00            
ATOM   3866  O   THR X 239      54.730  29.932  45.255  0.00  0.00            
ATOM   3867  N   ALA X 240      54.299  31.518  43.639  0.00  0.00            
ATOM   3868  H   ALA X 240      53.570  32.122  43.289  0.00  0.00            
ATOM   3869  CA  ALA X 240      55.654  31.393  43.020  0.00  0.00            
ATOM   3870  HA  ALA X 240      55.989  30.392  42.750  0.00  0.00            
ATOM   3871  CB  ALA X 240      55.549  32.069  41.616  0.00  0.00            
ATOM   3872  HB1 ALA X 240      54.763  31.515  41.103  0.00  0.00            
ATOM   3873  HB2 ALA X 240      55.264  33.120  41.681  0.00  0.00            
ATOM   3874  HB3 ALA X 240      56.510  32.028  41.103  0.00  0.00            
ATOM   3875  C   ALA X 240      56.731  32.066  43.898  0.00  0.00            
ATOM   3876  O   ALA X 240      57.845  31.541  43.866  0.00  0.00            
ATOM   3877  N   PHE X 241      56.455  33.118  44.736  0.00  0.00            
ATOM   3878  H   PHE X 241      55.505  33.458  44.698  0.00  0.00            
ATOM   3879  CA  PHE X 241      57.462  33.763  45.666  0.00  0.00            
ATOM   3880  HA  PHE X 241      58.341  33.946  45.048  0.00  0.00            
ATOM   3881  CB  PHE X 241      56.939  35.132  46.092  0.00  0.00            
ATOM   3882  HB2 PHE X 241      56.428  35.555  45.226  0.00  0.00            
ATOM   3883  HB3 PHE X 241      56.106  35.107  46.794  0.00  0.00            
ATOM   3884  CG  PHE X 241      58.046  36.001  46.588  0.00  0.00            
ATOM   3885  CD1 PHE X 241      58.873  36.589  45.612  0.00  0.00            
ATOM   3886  HD1 PHE X 241      58.703  36.397  44.563  0.00  0.00            
ATOM   3887  CE1 PHE X 241      60.056  37.228  45.958  0.00  0.00            
ATOM   3888  HE1 PHE X 241      60.749  37.629  45.233  0.00  0.00            
ATOM   3889  CZ  PHE X 241      60.361  37.430  47.344  0.00  0.00            
ATOM   3890  HZ  PHE X 241      61.249  37.920  47.714  0.00  0.00            
ATOM   3891  CE2 PHE X 241      59.487  36.876  48.302  0.00  0.00            
ATOM   3892  HE2 PHE X 241      59.688  36.913  49.363  0.00  0.00            
ATOM   3893  CD2 PHE X 241      58.400  36.110  47.895  0.00  0.00            
ATOM   3894  HD2 PHE X 241      57.799  35.630  48.654  0.00  0.00            
ATOM   3895  C   PHE X 241      57.881  32.819  46.821  0.00  0.00            
ATOM   3896  O   PHE X 241      59.021  32.512  47.158  0.00  0.00            
ATOM   3897  N   VAL X 242      56.842  32.382  47.598  0.00  0.00            
ATOM   3898  H   VAL X 242      55.911  32.655  47.316  0.00  0.00            
ATOM   3899  CA  VAL X 242      56.942  31.460  48.672  0.00  0.00            
ATOM   3900  HA  VAL X 242      57.543  31.979  49.419  0.00  0.00            
ATOM   3901  CB  VAL X 242      55.582  31.151  49.293  0.00  0.00            
ATOM   3902  HB  VAL X 242      54.862  30.948  48.501  0.00  0.00            
ATOM   3903  CG1 VAL X 242      55.480  30.029  50.347  0.00  0.00            
ATOM   3904 HG11 VAL X 242      55.855  30.225  51.352  0.00  0.00            
ATOM   3905 HG12 VAL X 242      54.451  29.681  50.432  0.00  0.00            
ATOM   3906 HG13 VAL X 242      56.062  29.169  50.017  0.00  0.00            
ATOM   3907  CG2 VAL X 242      55.158  32.388  50.134  0.00  0.00            
ATOM   3908 HG21 VAL X 242      54.188  32.273  50.616  0.00  0.00            
ATOM   3909 HG22 VAL X 242      55.868  32.671  50.911  0.00  0.00            
ATOM   3910 HG23 VAL X 242      55.110  33.241  49.457  0.00  0.00            
ATOM   3911  C   VAL X 242      57.598  30.198  48.150  0.00  0.00            
ATOM   3912  O   VAL X 242      58.303  29.625  48.960  0.00  0.00            
ATOM   3913  N   TYR X 243      57.419  29.694  46.893  0.00  0.00            
ATOM   3914  H   TYR X 243      56.693  30.074  46.303  0.00  0.00            
ATOM   3915  CA  TYR X 243      58.167  28.594  46.310  0.00  0.00            
ATOM   3916  HA  TYR X 243      58.060  27.760  47.002  0.00  0.00            
ATOM   3917  CB  TYR X 243      57.604  28.257  44.885  0.00  0.00            
ATOM   3918  HB2 TYR X 243      56.558  27.951  44.861  0.00  0.00            
ATOM   3919  HB3 TYR X 243      57.775  29.090  44.203  0.00  0.00            
ATOM   3920  CG  TYR X 243      58.242  27.056  44.168  0.00  0.00            
ATOM   3921  CD1 TYR X 243      59.116  27.195  43.117  0.00  0.00            
ATOM   3922  HD1 TYR X 243      59.306  28.197  42.761  0.00  0.00            
ATOM   3923  CE1 TYR X 243      59.614  26.042  42.457  0.00  0.00            
ATOM   3924  HE1 TYR X 243      60.271  26.086  41.601  0.00  0.00            
ATOM   3925  CZ  TYR X 243      59.117  24.780  42.850  0.00  0.00            
ATOM   3926  OH  TYR X 243      59.624  23.678  42.207  0.00  0.00            
ATOM   3927  HH  TYR X 243      60.109  23.898  41.409  0.00  0.00            
ATOM   3928  CE2 TYR X 243      58.244  24.591  43.921  0.00  0.00            
ATOM   3929  HE2 TYR X 243      57.752  23.690  44.256  0.00  0.00            
ATOM   3930  CD2 TYR X 243      57.869  25.740  44.595  0.00  0.00            
ATOM   3931  HD2 TYR X 243      57.091  25.620  45.334  0.00  0.00            
ATOM   3932  C   TYR X 243      59.665  28.916  46.242  0.00  0.00            
ATOM   3933  O   TYR X 243      60.474  28.153  46.767  0.00  0.00            
ATOM   3934  N   ARG X 244      60.045  30.027  45.620  0.00  0.00            
ATOM   3935  H   ARG X 244      59.343  30.604  45.179  0.00  0.00            
ATOM   3936  CA  ARG X 244      61.479  30.411  45.497  0.00  0.00            
ATOM   3937  HA  ARG X 244      61.965  29.444  45.366  0.00  0.00            
ATOM   3938  CB  ARG X 244      61.776  31.330  44.254  0.00  0.00            
ATOM   3939  HB2 ARG X 244      62.818  31.447  43.958  0.00  0.00            
ATOM   3940  HB3 ARG X 244      61.263  30.979  43.359  0.00  0.00            
ATOM   3941  CG  ARG X 244      61.168  32.668  44.645  0.00  0.00            
ATOM   3942  HG2 ARG X 244      60.133  32.540  44.961  0.00  0.00            
ATOM   3943  HG3 ARG X 244      61.704  33.121  45.479  0.00  0.00            
ATOM   3944  CD  ARG X 244      61.188  33.756  43.660  0.00  0.00            
ATOM   3945  HD2 ARG X 244      60.872  34.720  44.057  0.00  0.00            
ATOM   3946  HD3 ARG X 244      62.215  33.897  43.321  0.00  0.00            
ATOM   3947  NE  ARG X 244      60.262  33.449  42.612  0.00  0.00            
ATOM   3948  HE  ARG X 244      59.721  32.596  42.641  0.00  0.00            
ATOM   3949  CZ  ARG X 244      59.890  34.152  41.616  0.00  0.00            
ATOM   3950  NH1 ARG X 244      60.162  35.355  41.338  0.00  0.00            
ATOM   3951 HH11 ARG X 244      60.844  35.896  41.850  0.00  0.00            
ATOM   3952 HH12 ARG X 244      59.704  35.719  40.515  0.00  0.00            
ATOM   3953  NH2 ARG X 244      59.024  33.706  40.801  0.00  0.00            
ATOM   3954 HH21 ARG X 244      58.687  32.766  40.951  0.00  0.00            
ATOM   3955 HH22 ARG X 244      58.659  34.281  40.056  0.00  0.00            
ATOM   3956  C   ARG X 244      62.054  30.962  46.856  0.00  0.00            
ATOM   3957  O   ARG X 244      63.187  31.350  46.944  0.00  0.00            
ATOM   3958  N   GLY X 245      61.351  30.639  47.921  0.00  0.00            
ATOM   3959  H   GLY X 245      60.453  30.202  47.771  0.00  0.00            
ATOM   3960  CA  GLY X 245      61.889  30.741  49.277  0.00  0.00            
ATOM   3961  HA2 GLY X 245      62.833  31.277  49.378  0.00  0.00            
ATOM   3962  HA3 GLY X 245      61.090  31.032  49.960  0.00  0.00            
ATOM   3963  C   GLY X 245      62.227  29.333  49.888  0.00  0.00            
ATOM   3964  O   GLY X 245      62.938  29.230  50.873  0.00  0.00            
ATOM   3965  N   LEU X 246      61.603  28.234  49.444  0.00  0.00            
ATOM   3966  H   LEU X 246      60.956  28.455  48.701  0.00  0.00            
ATOM   3967  CA  LEU X 246      61.892  26.803  49.743  0.00  0.00            
ATOM   3968  HA  LEU X 246      62.219  26.684  50.776  0.00  0.00            
ATOM   3969  CB  LEU X 246      60.582  26.028  49.591  0.00  0.00            
ATOM   3970  HB2 LEU X 246      59.814  26.566  50.146  0.00  0.00            
ATOM   3971  HB3 LEU X 246      60.288  25.903  48.549  0.00  0.00            
ATOM   3972  CG  LEU X 246      60.454  24.572  50.147  0.00  0.00            
ATOM   3973  HG  LEU X 246      61.247  23.980  49.690  0.00  0.00            
ATOM   3974  CD1 LEU X 246      60.616  24.552  51.676  0.00  0.00            
ATOM   3975 HD11 LEU X 246      60.649  23.536  52.069  0.00  0.00            
ATOM   3976 HD12 LEU X 246      61.591  25.018  51.814  0.00  0.00            
ATOM   3977 HD13 LEU X 246      59.778  25.008  52.204  0.00  0.00            
ATOM   3978  CD2 LEU X 246      59.078  24.019  49.828  0.00  0.00            
ATOM   3979 HD21 LEU X 246      58.857  23.003  50.155  0.00  0.00            
ATOM   3980 HD22 LEU X 246      58.305  24.676  50.227  0.00  0.00            
ATOM   3981 HD23 LEU X 246      59.065  23.962  48.739  0.00  0.00            
ATOM   3982  C   LEU X 246      62.977  26.186  48.779  0.00  0.00            
ATOM   3983  O   LEU X 246      63.710  25.283  49.227  0.00  0.00            
ATOM   3984  N   ARG X 247      62.997  26.674  47.511  0.00  0.00            
ATOM   3985  H   ARG X 247      62.262  27.293  47.203  0.00  0.00            
ATOM   3986  CA  ARG X 247      63.790  26.070  46.417  0.00  0.00            
ATOM   3987  HA  ARG X 247      64.326  25.287  46.954  0.00  0.00            
ATOM   3988  CB  ARG X 247      62.854  25.377  45.455  0.00  0.00            
ATOM   3989  HB2 ARG X 247      62.119  24.792  46.007  0.00  0.00            
ATOM   3990  HB3 ARG X 247      62.380  26.193  44.909  0.00  0.00            
ATOM   3991  CG  ARG X 247      63.583  24.487  44.491  0.00  0.00            
ATOM   3992  HG2 ARG X 247      64.269  25.090  43.896  0.00  0.00            
ATOM   3993  HG3 ARG X 247      64.079  23.723  45.089  0.00  0.00            
ATOM   3994  CD  ARG X 247      62.628  23.873  43.451  0.00  0.00            
ATOM   3995  HD2 ARG X 247      61.895  23.317  44.035  0.00  0.00            
ATOM   3996  HD3 ARG X 247      62.078  24.733  43.068  0.00  0.00            
ATOM   3997  NE  ARG X 247      63.273  23.033  42.428  0.00  0.00            
ATOM   3998  HE  ARG X 247      64.235  23.250  42.212  0.00  0.00            
ATOM   3999  CZ  ARG X 247      62.846  21.877  41.977  0.00  0.00            
ATOM   4000  NH1 ARG X 247      61.706  21.325  42.376  0.00  0.00            
ATOM   4001 HH11 ARG X 247      61.180  21.806  43.092  0.00  0.00            
ATOM   4002 HH12 ARG X 247      61.417  20.423  42.025  0.00  0.00            
ATOM   4003  NH2 ARG X 247      63.556  21.191  41.110  0.00  0.00            
ATOM   4004 HH21 ARG X 247      64.259  21.796  40.710  0.00  0.00            
ATOM   4005 HH22 ARG X 247      63.036  20.537  40.542  0.00  0.00            
ATOM   4006  C   ARG X 247      64.817  27.009  45.824  0.00  0.00            
ATOM   4007  O   ARG X 247      64.698  28.210  45.841  0.00  0.00            
ATOM   4008  N   GLY X 248      65.945  26.459  45.384  0.00  0.00            
ATOM   4009  H   GLY X 248      65.856  25.455  45.315  0.00  0.00            
ATOM   4010  CA  GLY X 248      67.228  27.140  44.939  0.00  0.00            
ATOM   4011  HA2 GLY X 248      67.433  27.989  45.590  0.00  0.00            
ATOM   4012  HA3 GLY X 248      68.004  26.381  45.034  0.00  0.00            
ATOM   4013  C   GLY X 248      67.244  27.609  43.477  0.00  0.00            
ATOM   4014  O   GLY X 248      66.210  28.106  42.915  0.00  0.00            
ATOM   4015  N   ASP X 249      68.382  27.509  42.799  0.00  0.00            
ATOM   4016  H   ASP X 249      69.157  27.172  43.352  0.00  0.00            
ATOM   4017  CA  ASP X 249      68.633  28.180  41.517  0.00  0.00            
ATOM   4018  HA  ASP X 249      68.405  29.241  41.620  0.00  0.00            
ATOM   4019  CB  ASP X 249      70.119  28.242  41.144  0.00  0.00            
ATOM   4020  HB2 ASP X 249      70.194  28.659  40.140  0.00  0.00            
ATOM   4021  HB3 ASP X 249      70.715  28.775  41.886  0.00  0.00            
ATOM   4022  CG  ASP X 249      70.811  26.863  40.973  0.00  0.00            
ATOM   4023  OD1 ASP X 249      70.224  25.740  40.876  0.00  0.00            
ATOM   4024  OD2 ASP X 249      72.092  26.918  40.962  0.00  0.00            
ATOM   4025  C   ASP X 249      67.872  27.712  40.276  0.00  0.00            
ATOM   4026  O   ASP X 249      67.959  28.239  39.168  0.00  0.00            
ATOM   4027  N   ASP X 250      67.025  26.708  40.442  0.00  0.00            
ATOM   4028  H   ASP X 250      67.182  26.284  41.345  0.00  0.00            
ATOM   4029  CA  ASP X 250      66.112  26.147  39.426  0.00  0.00            
ATOM   4030  HA  ASP X 250      66.268  26.659  38.477  0.00  0.00            
ATOM   4031  CB  ASP X 250      66.370  24.696  39.133  0.00  0.00            
ATOM   4032  HB2 ASP X 250      65.754  24.503  38.255  0.00  0.00            
ATOM   4033  HB3 ASP X 250      67.432  24.570  38.921  0.00  0.00            
ATOM   4034  CG  ASP X 250      66.043  23.788  40.271  0.00  0.00            
ATOM   4035  OD1 ASP X 250      65.831  22.615  40.035  0.00  0.00            
ATOM   4036  OD2 ASP X 250      65.836  24.195  41.446  0.00  0.00            
ATOM   4037  C   ASP X 250      64.614  26.479  39.757  0.00  0.00            
ATOM   4038  O   ASP X 250      63.655  25.987  39.122  0.00  0.00            
ATOM   4039  N   ALA X 251      64.385  27.366  40.736  0.00  0.00            
ATOM   4040  H   ALA X 251      65.190  27.707  41.241  0.00  0.00            
ATOM   4041  CA  ALA X 251      63.062  27.613  41.293  0.00  0.00            
ATOM   4042  HA  ALA X 251      62.508  26.676  41.349  0.00  0.00            
ATOM   4043  CB  ALA X 251      63.215  28.108  42.701  0.00  0.00            
ATOM   4044  HB1 ALA X 251      63.827  27.371  43.221  0.00  0.00            
ATOM   4045  HB2 ALA X 251      63.692  29.087  42.728  0.00  0.00            
ATOM   4046  HB3 ALA X 251      62.255  28.191  43.211  0.00  0.00            
ATOM   4047  C   ALA X 251      62.188  28.475  40.320  0.00  0.00            
ATOM   4048  O   ALA X 251      60.997  28.518  40.499  0.00  0.00            
ATOM   4049  N   ILE X 252      62.695  29.242  39.336  0.00  0.00            
ATOM   4050  H   ILE X 252      63.681  29.142  39.142  0.00  0.00            
ATOM   4051  CA  ILE X 252      61.972  30.137  38.445  0.00  0.00            
ATOM   4052  HA  ILE X 252      60.948  30.277  38.792  0.00  0.00            
ATOM   4053  CB  ILE X 252      62.538  31.590  38.502  0.00  0.00            
ATOM   4054  HB  ILE X 252      63.547  31.718  38.109  0.00  0.00            
ATOM   4055  CG2 ILE X 252      61.769  32.548  37.600  0.00  0.00            
ATOM   4056 HG21 ILE X 252      61.812  32.188  36.572  0.00  0.00            
ATOM   4057 HG22 ILE X 252      60.715  32.529  37.880  0.00  0.00            
ATOM   4058 HG23 ILE X 252      62.236  33.532  37.556  0.00  0.00            
ATOM   4059  CG1 ILE X 252      62.488  32.109  39.941  0.00  0.00            
ATOM   4060 HG12 ILE X 252      61.451  32.285  40.228  0.00  0.00            
ATOM   4061 HG13 ILE X 252      62.893  31.277  40.516  0.00  0.00            
ATOM   4062  CD1 ILE X 252      63.376  33.330  40.190  0.00  0.00            
ATOM   4063 HD11 ILE X 252      64.326  33.046  39.737  0.00  0.00            
ATOM   4064 HD12 ILE X 252      62.900  34.197  39.734  0.00  0.00            
ATOM   4065 HD13 ILE X 252      63.484  33.451  41.268  0.00  0.00            
ATOM   4066  C   ILE X 252      61.820  29.602  37.064  0.00  0.00            
ATOM   4067  O   ILE X 252      62.821  29.513  36.329  0.00  0.00            
ATOM   4068  N   ASN X 253      60.539  29.506  36.700  0.00  0.00            
ATOM   4069  H   ASN X 253      59.846  29.614  37.427  0.00  0.00            
ATOM   4070  CA  ASN X 253      60.091  29.470  35.310  0.00  0.00            
ATOM   4071  HA  ASN X 253      60.594  28.723  34.696  0.00  0.00            
ATOM   4072  CB  ASN X 253      58.593  29.120  35.372  0.00  0.00            
ATOM   4073  HB2 ASN X 253      58.609  28.139  35.847  0.00  0.00            
ATOM   4074  HB3 ASN X 253      58.153  29.857  36.044  0.00  0.00            
ATOM   4075  CG  ASN X 253      57.841  29.091  34.007  0.00  0.00            
ATOM   4076  OD1 ASN X 253      58.379  29.501  33.002  0.00  0.00            
ATOM   4077  ND2 ASN X 253      56.773  28.409  33.916  0.00  0.00            
ATOM   4078 HD21 ASN X 253      56.408  28.068  33.038  0.00  0.00            
ATOM   4079 HD22 ASN X 253      56.536  27.924  34.770  0.00  0.00            
ATOM   4080  C   ASN X 253      60.223  30.842  34.707  0.00  0.00            
ATOM   4081  O   ASN X 253      59.610  31.764  35.165  0.00  0.00            
ATOM   4082  N   GLU X 254      61.017  31.092  33.633  0.00  0.00            
ATOM   4083  H   GLU X 254      61.630  30.372  33.278  0.00  0.00            
ATOM   4084  CA  GLU X 254      61.192  32.474  33.086  0.00  0.00            
ATOM   4085  HA  GLU X 254      61.231  33.207  33.892  0.00  0.00            
ATOM   4086  CB  GLU X 254      62.558  32.530  32.395  0.00  0.00            
ATOM   4087  HB2 GLU X 254      62.691  33.592  32.186  0.00  0.00            
ATOM   4088  HB3 GLU X 254      63.356  32.345  33.113  0.00  0.00            
ATOM   4089  CG  GLU X 254      62.663  31.757  31.053  0.00  0.00            
ATOM   4090  HG2 GLU X 254      61.874  32.133  30.402  0.00  0.00            
ATOM   4091  HG3 GLU X 254      63.626  32.030  30.622  0.00  0.00            
ATOM   4092  CD  GLU X 254      62.607  30.222  31.283  0.00  0.00            
ATOM   4093  OE1 GLU X 254      62.038  29.547  30.376  0.00  0.00            
ATOM   4094  OE2 GLU X 254      63.079  29.671  32.305  0.00  0.00            
ATOM   4095  C   GLU X 254      60.026  32.898  32.214  0.00  0.00            
ATOM   4096  O   GLU X 254      59.688  34.103  32.000  0.00  0.00            
ATOM   4097  N   VAL X 255      59.462  31.934  31.471  0.00  0.00            
ATOM   4098  H   VAL X 255      59.722  30.958  31.486  0.00  0.00            
ATOM   4099  CA  VAL X 255      58.203  32.191  30.698  0.00  0.00            
ATOM   4100  HA  VAL X 255      58.391  33.042  30.043  0.00  0.00            
ATOM   4101  CB  VAL X 255      57.724  30.977  29.861  0.00  0.00            
ATOM   4102  HB  VAL X 255      57.630  30.076  30.468  0.00  0.00            
ATOM   4103  CG1 VAL X 255      56.222  31.213  29.339  0.00  0.00            
ATOM   4104 HG11 VAL X 255      56.176  32.170  28.819  0.00  0.00            
ATOM   4105 HG12 VAL X 255      55.828  30.391  28.742  0.00  0.00            
ATOM   4106 HG13 VAL X 255      55.709  31.308  30.296  0.00  0.00            
ATOM   4107  CG2 VAL X 255      58.666  30.741  28.614  0.00  0.00            
ATOM   4108 HG21 VAL X 255      58.483  29.760  28.176  0.00  0.00            
ATOM   4109 HG22 VAL X 255      58.369  31.413  27.809  0.00  0.00            
ATOM   4110 HG23 VAL X 255      59.712  30.824  28.909  0.00  0.00            
ATOM   4111  C   VAL X 255      57.095  32.827  31.553  0.00  0.00            
ATOM   4112  O   VAL X 255      56.423  33.754  31.151  0.00  0.00            
ATOM   4113  N   LEU X 256      56.792  32.155  32.665  0.00  0.00            
ATOM   4114  H   LEU X 256      57.280  31.318  32.951  0.00  0.00            
ATOM   4115  CA  LEU X 256      55.768  32.723  33.636  0.00  0.00            
ATOM   4116  HA  LEU X 256      54.920  32.968  32.997  0.00  0.00            
ATOM   4117  CB  LEU X 256      55.274  31.515  34.501  0.00  0.00            
ATOM   4118  HB2 LEU X 256      54.947  30.772  33.774  0.00  0.00            
ATOM   4119  HB3 LEU X 256      56.203  31.176  34.961  0.00  0.00            
ATOM   4120  CG  LEU X 256      54.233  31.962  35.612  0.00  0.00            
ATOM   4121  HG  LEU X 256      54.705  32.728  36.228  0.00  0.00            
ATOM   4122  CD1 LEU X 256      53.030  32.560  34.974  0.00  0.00            
ATOM   4123 HD11 LEU X 256      52.369  32.908  35.768  0.00  0.00            
ATOM   4124 HD12 LEU X 256      53.227  33.493  34.445  0.00  0.00            
ATOM   4125 HD13 LEU X 256      52.530  31.851  34.315  0.00  0.00            
ATOM   4126  CD2 LEU X 256      53.946  30.807  36.538  0.00  0.00            
ATOM   4127 HD21 LEU X 256      53.491  29.998  35.965  0.00  0.00            
ATOM   4128 HD22 LEU X 256      54.908  30.508  36.955  0.00  0.00            
ATOM   4129 HD23 LEU X 256      53.184  31.198  37.212  0.00  0.00            
ATOM   4130  C   LEU X 256      56.240  34.016  34.348  0.00  0.00            
ATOM   4131  O   LEU X 256      55.376  34.909  34.404  0.00  0.00            
ATOM   4132  N   GLU X 257      57.476  34.184  34.784  0.00  0.00            
ATOM   4133  H   GLU X 257      58.146  33.430  34.726  0.00  0.00            
ATOM   4134  CA  GLU X 257      58.030  35.434  35.306  0.00  0.00            
ATOM   4135  HA  GLU X 257      57.611  35.690  36.279  0.00  0.00            
ATOM   4136  CB  GLU X 257      59.472  35.116  35.643  0.00  0.00            
ATOM   4137  HB2 GLU X 257      59.474  34.101  36.040  0.00  0.00            
ATOM   4138  HB3 GLU X 257      60.143  35.138  34.785  0.00  0.00            
ATOM   4139  CG  GLU X 257      60.074  36.011  36.713  0.00  0.00            
ATOM   4140  HG2 GLU X 257      61.102  35.677  36.855  0.00  0.00            
ATOM   4141  HG3 GLU X 257      60.113  37.053  36.392  0.00  0.00            
ATOM   4142  CD  GLU X 257      59.506  35.822  38.151  0.00  0.00            
ATOM   4143  OE1 GLU X 257      58.643  34.935  38.347  0.00  0.00            
ATOM   4144  OE2 GLU X 257      59.861  36.639  39.024  0.00  0.00            
ATOM   4145  C   GLU X 257      57.863  36.758  34.471  0.00  0.00            
ATOM   4146  O   GLU X 257      58.014  37.860  34.969  0.00  0.00            
ATOM   4147  N   ALA X 258      57.373  36.524  33.268  0.00  0.00            
ATOM   4148  H   ALA X 258      57.269  35.574  32.941  0.00  0.00            
ATOM   4149  CA  ALA X 258      57.076  37.559  32.257  0.00  0.00            
ATOM   4150  HA  ALA X 258      57.922  38.227  32.094  0.00  0.00            
ATOM   4151  CB  ALA X 258      56.768  36.896  30.871  0.00  0.00            
ATOM   4152  HB1 ALA X 258      56.339  37.686  30.255  0.00  0.00            
ATOM   4153  HB2 ALA X 258      57.576  36.342  30.392  0.00  0.00            
ATOM   4154  HB3 ALA X 258      56.027  36.140  31.130  0.00  0.00            
ATOM   4155  C   ALA X 258      55.869  38.446  32.597  0.00  0.00            
ATOM   4156  O   ALA X 258      55.786  39.650  32.255  0.00  0.00            
ATOM   4157  N   ILE X 259      54.843  37.776  33.201  0.00  0.00            
ATOM   4158  H   ILE X 259      54.976  36.779  33.291  0.00  0.00            
ATOM   4159  CA  ILE X 259      53.506  38.303  33.469  0.00  0.00            
ATOM   4160  HA  ILE X 259      53.575  39.349  33.173  0.00  0.00            
ATOM   4161  CB  ILE X 259      52.654  37.609  32.387  0.00  0.00            
ATOM   4162  HB  ILE X 259      53.116  37.911  31.447  0.00  0.00            
ATOM   4163  CG2 ILE X 259      52.479  36.126  32.443  0.00  0.00            
ATOM   4164 HG21 ILE X 259      53.383  35.662  32.048  0.00  0.00            
ATOM   4165 HG22 ILE X 259      52.116  35.587  33.318  0.00  0.00            
ATOM   4166 HG23 ILE X 259      51.633  35.864  31.809  0.00  0.00            
ATOM   4167  CG1 ILE X 259      51.209  38.151  32.328  0.00  0.00            
ATOM   4168 HG12 ILE X 259      50.740  37.690  31.459  0.00  0.00            
ATOM   4169 HG13 ILE X 259      50.708  37.968  33.279  0.00  0.00            
ATOM   4170  CD1 ILE X 259      51.232  39.683  32.143  0.00  0.00            
ATOM   4171 HD11 ILE X 259      51.430  40.211  33.076  0.00  0.00            
ATOM   4172 HD12 ILE X 259      51.818  39.969  31.270  0.00  0.00            
ATOM   4173 HD13 ILE X 259      50.220  39.902  31.803  0.00  0.00            
ATOM   4174  C   ILE X 259      53.009  38.102  34.864  0.00  0.00            
ATOM   4175  O   ILE X 259      52.089  38.752  35.195  0.00  0.00            
ATOM   4176  N   VAL X 260      53.541  37.169  35.692  0.00  0.00            
ATOM   4177  H   VAL X 260      54.278  36.611  35.284  0.00  0.00            
ATOM   4178  CA  VAL X 260      52.857  36.802  36.923  0.00  0.00            
ATOM   4179  HA  VAL X 260      51.832  36.522  36.678  0.00  0.00            
ATOM   4180  CB  VAL X 260      53.600  35.554  37.489  0.00  0.00            
ATOM   4181  HB  VAL X 260      53.602  34.705  36.805  0.00  0.00            
ATOM   4182  CG1 VAL X 260      55.038  35.737  37.933  0.00  0.00            
ATOM   4183 HG11 VAL X 260      55.607  36.284  37.181  0.00  0.00            
ATOM   4184 HG12 VAL X 260      55.073  36.245  38.897  0.00  0.00            
ATOM   4185 HG13 VAL X 260      55.472  34.740  38.009  0.00  0.00            
ATOM   4186  CG2 VAL X 260      52.653  34.998  38.617  0.00  0.00            
ATOM   4187 HG21 VAL X 260      53.068  34.053  38.967  0.00  0.00            
ATOM   4188 HG22 VAL X 260      52.681  35.620  39.512  0.00  0.00            
ATOM   4189 HG23 VAL X 260      51.618  34.887  38.292  0.00  0.00            
ATOM   4190  C   VAL X 260      52.675  37.902  37.967  0.00  0.00            
ATOM   4191  O   VAL X 260      51.605  38.180  38.423  0.00  0.00            
ATOM   4192  N   LEU X 261      53.718  38.758  38.107  0.00  0.00            
ATOM   4193  H   LEU X 261      54.571  38.539  37.613  0.00  0.00            
ATOM   4194  CA  LEU X 261      53.717  39.936  38.939  0.00  0.00            
ATOM   4195  HA  LEU X 261      53.172  39.787  39.871  0.00  0.00            
ATOM   4196  CB  LEU X 261      55.188  40.344  39.218  0.00  0.00            
ATOM   4197  HB2 LEU X 261      55.689  39.576  39.806  0.00  0.00            
ATOM   4198  HB3 LEU X 261      55.799  40.290  38.317  0.00  0.00            
ATOM   4199  CG  LEU X 261      55.413  41.735  39.866  0.00  0.00            
ATOM   4200  HG  LEU X 261      54.816  42.439  39.286  0.00  0.00            
ATOM   4201  CD1 LEU X 261      54.853  41.777  41.298  0.00  0.00            
ATOM   4202 HD11 LEU X 261      55.375  41.184  42.048  0.00  0.00            
ATOM   4203 HD12 LEU X 261      54.918  42.784  41.712  0.00  0.00            
ATOM   4204 HD13 LEU X 261      53.806  41.481  41.357  0.00  0.00            
ATOM   4205  CD2 LEU X 261      56.922  42.036  39.782  0.00  0.00            
ATOM   4206 HD21 LEU X 261      57.104  43.068  40.084  0.00  0.00            
ATOM   4207 HD22 LEU X 261      57.595  41.352  40.299  0.00  0.00            
ATOM   4208 HD23 LEU X 261      57.207  42.106  38.732  0.00  0.00            
ATOM   4209  C   LEU X 261      52.957  41.105  38.198  0.00  0.00            
ATOM   4210  O   LEU X 261      52.218  41.844  38.807  0.00  0.00            
ATOM   4211  N   TRP X 262      53.215  41.253  36.902  0.00  0.00            
ATOM   4212  H   TRP X 262      54.044  40.758  36.604  0.00  0.00            
ATOM   4213  CA  TRP X 262      52.544  42.314  36.040  0.00  0.00            
ATOM   4214  HA  TRP X 262      52.716  43.239  36.591  0.00  0.00            
ATOM   4215  CB  TRP X 262      53.155  42.401  34.655  0.00  0.00            
ATOM   4216  HB2 TRP X 262      53.094  41.412  34.201  0.00  0.00            
ATOM   4217  HB3 TRP X 262      52.612  43.140  34.066  0.00  0.00            
ATOM   4218  CG  TRP X 262      54.661  42.780  34.636  0.00  0.00            
ATOM   4219  CD1 TRP X 262      55.568  41.785  34.694  0.00  0.00            
ATOM   4220  HD1 TRP X 262      55.371  40.727  34.610  0.00  0.00            
ATOM   4221  NE1 TRP X 262      56.763  42.352  34.791  0.00  0.00            
ATOM   4222  HE1 TRP X 262      57.647  41.892  34.627  0.00  0.00            
ATOM   4223  CE2 TRP X 262      56.707  43.747  35.018  0.00  0.00            
ATOM   4224  CZ2 TRP X 262      57.609  44.703  35.348  0.00  0.00            
ATOM   4225  HZ2 TRP X 262      58.663  44.527  35.501  0.00  0.00            
ATOM   4226  CH2 TRP X 262      57.169  46.001  35.525  0.00  0.00            
ATOM   4227  HH2 TRP X 262      57.936  46.696  35.834  0.00  0.00            
ATOM   4228  CZ3 TRP X 262      55.823  46.400  35.452  0.00  0.00            
ATOM   4229  HZ3 TRP X 262      55.420  47.402  35.469  0.00  0.00            
ATOM   4230  CE3 TRP X 262      54.965  45.368  35.077  0.00  0.00            
ATOM   4231  HE3 TRP X 262      53.935  45.678  34.980  0.00  0.00            
ATOM   4232  CD2 TRP X 262      55.346  44.007  34.892  0.00  0.00            
ATOM   4233  C   TRP X 262      50.998  42.108  35.924  0.00  0.00            
ATOM   4234  O   TRP X 262      50.287  43.047  35.695  0.00  0.00            
ATOM   4235  N   LEU X 263      50.510  40.908  36.228  0.00  0.00            
ATOM   4236  H   LEU X 263      51.131  40.116  36.313  0.00  0.00            
ATOM   4237  CA  LEU X 263      49.116  40.518  36.429  0.00  0.00            
ATOM   4238  HA  LEU X 263      48.517  40.815  35.568  0.00  0.00            
ATOM   4239  CB  LEU X 263      49.056  38.938  36.435  0.00  0.00            
ATOM   4240  HB2 LEU X 263      49.577  38.585  35.545  0.00  0.00            
ATOM   4241  HB3 LEU X 263      49.620  38.652  37.323  0.00  0.00            
ATOM   4242  CG  LEU X 263      47.644  38.334  36.445  0.00  0.00            
ATOM   4243  HG  LEU X 263      47.175  38.403  37.427  0.00  0.00            
ATOM   4244  CD1 LEU X 263      46.681  38.781  35.360  0.00  0.00            
ATOM   4245 HD11 LEU X 263      45.850  38.076  35.353  0.00  0.00            
ATOM   4246 HD12 LEU X 263      46.303  39.789  35.529  0.00  0.00            
ATOM   4247 HD13 LEU X 263      47.237  38.702  34.425  0.00  0.00            
ATOM   4248  CD2 LEU X 263      47.868  36.848  36.160  0.00  0.00            
ATOM   4249 HD21 LEU X 263      47.985  36.676  35.090  0.00  0.00            
ATOM   4250 HD22 LEU X 263      48.690  36.427  36.739  0.00  0.00            
ATOM   4251 HD23 LEU X 263      46.955  36.291  36.369  0.00  0.00            
ATOM   4252  C   LEU X 263      48.536  41.139  37.687  0.00  0.00            
ATOM   4253  O   LEU X 263      47.440  41.591  37.744  0.00  0.00            
ATOM   4254  N   GLY X 264      49.365  41.216  38.728  0.00  0.00            
ATOM   4255  H   GLY X 264      50.278  40.790  38.661  0.00  0.00            
ATOM   4256  CA  GLY X 264      49.029  41.781  40.053  0.00  0.00            
ATOM   4257  HA2 GLY X 264      48.022  41.415  40.257  0.00  0.00            
ATOM   4258  HA3 GLY X 264      49.687  41.486  40.871  0.00  0.00            
ATOM   4259  C   GLY X 264      49.002  43.297  40.106  0.00  0.00            
ATOM   4260  O   GLY X 264      48.094  43.988  40.596  0.00  0.00            
ATOM   4261  N   TYR X 265      50.060  43.889  39.510  0.00  0.00            
ATOM   4262  H   TYR X 265      50.875  43.338  39.280  0.00  0.00            
ATOM   4263  CA  TYR X 265      50.137  45.382  39.261  0.00  0.00            
ATOM   4264  HA  TYR X 265      49.991  45.903  40.207  0.00  0.00            
ATOM   4265  CB  TYR X 265      51.435  45.793  38.611  0.00  0.00            
ATOM   4266  HB2 TYR X 265      51.622  45.158  37.745  0.00  0.00            
ATOM   4267  HB3 TYR X 265      51.200  46.810  38.297  0.00  0.00            
ATOM   4268  CG  TYR X 265      52.808  45.867  39.345  0.00  0.00            
ATOM   4269  CD1 TYR X 265      52.859  46.137  40.729  0.00  0.00            
ATOM   4270  HD1 TYR X 265      51.991  46.446  41.293  0.00  0.00            
ATOM   4271  CE1 TYR X 265      54.138  46.088  41.380  0.00  0.00            
ATOM   4272  HE1 TYR X 265      54.242  46.220  42.447  0.00  0.00            
ATOM   4273  CZ  TYR X 265      55.290  45.671  40.651  0.00  0.00            
ATOM   4274  OH  TYR X 265      56.427  45.374  41.386  0.00  0.00            
ATOM   4275  HH  TYR X 265      56.371  45.562  42.326  0.00  0.00            
ATOM   4276  CE2 TYR X 265      55.185  45.371  39.302  0.00  0.00            
ATOM   4277  HE2 TYR X 265      56.032  45.014  38.735  0.00  0.00            
ATOM   4278  CD2 TYR X 265      53.966  45.600  38.653  0.00  0.00            
ATOM   4279  HD2 TYR X 265      53.969  45.495  37.578  0.00  0.00            
ATOM   4280  C   TYR X 265      48.995  45.865  38.361  0.00  0.00            
ATOM   4281  O   TYR X 265      48.593  47.026  38.455  0.00  0.00            
ATOM   4282  N   ALA X 266      48.365  45.102  37.472  0.00  0.00            
ATOM   4283  H   ALA X 266      48.624  44.136  37.333  0.00  0.00            
ATOM   4284  CA  ALA X 266      47.080  45.428  36.872  0.00  0.00            
ATOM   4285  HA  ALA X 266      47.181  46.396  36.382  0.00  0.00            
ATOM   4286  CB  ALA X 266      46.887  44.396  35.734  0.00  0.00            
ATOM   4287  HB1 ALA X 266      46.108  44.739  35.053  0.00  0.00            
ATOM   4288  HB2 ALA X 266      47.813  44.438  35.161  0.00  0.00            
ATOM   4289  HB3 ALA X 266      46.559  43.427  36.109  0.00  0.00            
ATOM   4290  C   ALA X 266      45.862  45.565  37.747  0.00  0.00            
ATOM   4291  O   ALA X 266      44.997  46.362  37.337  0.00  0.00            
ATOM   4292  N   ASN X 267      45.801  44.960  38.974  0.00  0.00            
ATOM   4293  H   ASN X 267      46.404  44.201  39.259  0.00  0.00            
ATOM   4294  CA  ASN X 267      44.758  45.255  39.913  0.00  0.00            
ATOM   4295  HA  ASN X 267      43.857  45.460  39.337  0.00  0.00            
ATOM   4296  CB  ASN X 267      44.368  44.059  40.773  0.00  0.00            
ATOM   4297  HB2 ASN X 267      45.219  43.490  41.146  0.00  0.00            
ATOM   4298  HB3 ASN X 267      43.800  44.432  41.626  0.00  0.00            
ATOM   4299  CG  ASN X 267      43.489  43.116  39.997  0.00  0.00            
ATOM   4300  OD1 ASN X 267      43.938  42.264  39.301  0.00  0.00            
ATOM   4301  ND2 ASN X 267      42.198  43.220  40.053  0.00  0.00            
ATOM   4302 HD21 ASN X 267      41.687  42.713  39.345  0.00  0.00            
ATOM   4303 HD22 ASN X 267      41.711  43.823  40.700  0.00  0.00            
ATOM   4304  C   ASN X 267      45.022  46.637  40.530  0.00  0.00            
ATOM   4305  O   ASN X 267      44.076  47.381  40.750  0.00  0.00            
ATOM   4306  N   SER X 268      46.302  46.941  40.888  0.00  0.00            
ATOM   4307  H   SER X 268      47.046  46.267  41.003  0.00  0.00            
ATOM   4308  CA  SER X 268      46.615  48.384  41.280  0.00  0.00            
ATOM   4309  HA  SER X 268      46.015  48.613  42.160  0.00  0.00            
ATOM   4310  CB  SER X 268      48.093  48.545  41.570  0.00  0.00            
ATOM   4311  HB2 SER X 268      48.631  47.951  40.832  0.00  0.00            
ATOM   4312  HB3 SER X 268      48.389  49.590  41.478  0.00  0.00            
ATOM   4313  OG  SER X 268      48.544  47.964  42.858  0.00  0.00            
ATOM   4314  HG  SER X 268      48.210  48.521  43.565  0.00  0.00            
ATOM   4315  C   SER X 268      46.220  49.315  40.161  0.00  0.00            
ATOM   4316  O   SER X 268      45.806  50.427  40.430  0.00  0.00            
ATOM   4317  N   ALA X 269      46.219  48.878  38.908  0.00  0.00            
ATOM   4318  H   ALA X 269      46.538  47.944  38.691  0.00  0.00            
ATOM   4319  CA  ALA X 269      45.787  49.794  37.875  0.00  0.00            
ATOM   4320  HA  ALA X 269      46.070  50.827  38.075  0.00  0.00            
ATOM   4321  CB  ALA X 269      46.404  49.215  36.545  0.00  0.00            
ATOM   4322  HB1 ALA X 269      47.376  48.780  36.776  0.00  0.00            
ATOM   4323  HB2 ALA X 269      45.843  48.381  36.122  0.00  0.00            
ATOM   4324  HB3 ALA X 269      46.598  49.989  35.803  0.00  0.00            
ATOM   4325  C   ALA X 269      44.304  50.022  37.650  0.00  0.00            
ATOM   4326  O   ALA X 269      43.929  51.132  37.249  0.00  0.00            
ATOM   4327  N   LEU X 270      43.477  49.005  37.948  0.00  0.00            
ATOM   4328  H   LEU X 270      43.892  48.097  38.098  0.00  0.00            
ATOM   4329  CA  LEU X 270      41.984  49.019  37.713  0.00  0.00            
ATOM   4330  HA  LEU X 270      41.773  49.872  37.069  0.00  0.00            
ATOM   4331  CB  LEU X 270      41.729  47.647  37.065  0.00  0.00            
ATOM   4332  HB2 LEU X 270      42.063  46.749  37.585  0.00  0.00            
ATOM   4333  HB3 LEU X 270      40.653  47.530  37.192  0.00  0.00            
ATOM   4334  CG  LEU X 270      42.043  47.548  35.536  0.00  0.00            
ATOM   4335  HG  LEU X 270      43.132  47.600  35.519  0.00  0.00            
ATOM   4336  CD1 LEU X 270      41.591  46.210  35.065  0.00  0.00            
ATOM   4337 HD11 LEU X 270      41.832  45.449  35.809  0.00  0.00            
ATOM   4338 HD12 LEU X 270      40.512  46.148  34.930  0.00  0.00            
ATOM   4339 HD13 LEU X 270      42.175  46.035  34.161  0.00  0.00            
ATOM   4340  CD2 LEU X 270      41.332  48.619  34.694  0.00  0.00            
ATOM   4341 HD21 LEU X 270      41.783  49.603  34.823  0.00  0.00            
ATOM   4342 HD22 LEU X 270      41.336  48.221  33.679  0.00  0.00            
ATOM   4343 HD23 LEU X 270      40.293  48.653  35.021  0.00  0.00            
ATOM   4344  C   LEU X 270      41.212  49.199  39.039  0.00  0.00            
ATOM   4345  O   LEU X 270      39.967  49.419  38.996  0.00  0.00            
ATOM   4346  N   ASN X 271      41.864  49.122  40.239  0.00  0.00            
ATOM   4347  H   ASN X 271      42.818  48.788  40.219  0.00  0.00            
ATOM   4348  CA  ASN X 271      41.146  49.274  41.599  0.00  0.00            
ATOM   4349  HA  ASN X 271      40.706  48.320  41.892  0.00  0.00            
ATOM   4350  CB  ASN X 271      42.140  49.598  42.644  0.00  0.00            
ATOM   4351  HB2 ASN X 271      42.856  50.244  42.136  0.00  0.00            
ATOM   4352  HB3 ASN X 271      41.716  50.071  43.530  0.00  0.00            
ATOM   4353  CG  ASN X 271      42.657  48.259  43.270  0.00  0.00            
ATOM   4354  OD1 ASN X 271      42.071  47.184  43.339  0.00  0.00            
ATOM   4355  ND2 ASN X 271      43.712  48.355  44.067  0.00  0.00            
ATOM   4356 HD21 ASN X 271      43.919  47.523  44.600  0.00  0.00            
ATOM   4357 HD22 ASN X 271      44.339  49.126  43.885  0.00  0.00            
ATOM   4358  C   ASN X 271      39.974  50.317  41.591  0.00  0.00            
ATOM   4359  O   ASN X 271      38.925  49.936  41.987  0.00  0.00            
ATOM   4360  N   PRO X 272      40.055  51.540  40.978  0.00  0.00            
ATOM   4361  CD  PRO X 272      41.328  52.145  40.492  0.00  0.00            
ATOM   4362  HD2 PRO X 272      41.411  51.844  39.448  0.00  0.00            
ATOM   4363  HD3 PRO X 272      42.173  51.897  41.134  0.00  0.00            
ATOM   4364  CG  PRO X 272      41.147  53.710  40.565  0.00  0.00            
ATOM   4365  HG2 PRO X 272      41.340  54.190  39.605  0.00  0.00            
ATOM   4366  HG3 PRO X 272      41.743  54.277  41.280  0.00  0.00            
ATOM   4367  CB  PRO X 272      39.646  53.928  40.905  0.00  0.00            
ATOM   4368  HB2 PRO X 272      39.279  54.618  40.145  0.00  0.00            
ATOM   4369  HB3 PRO X 272      39.537  54.463  41.848  0.00  0.00            
ATOM   4370  CA  PRO X 272      38.983  52.534  40.900  0.00  0.00            
ATOM   4371  HA  PRO X 272      38.353  52.416  41.781  0.00  0.00            
ATOM   4372  C   PRO X 272      38.004  52.448  39.693  0.00  0.00            
ATOM   4373  O   PRO X 272      36.906  52.948  39.704  0.00  0.00            
ATOM   4374  N   ILE X 273      38.353  51.765  38.618  0.00  0.00            
ATOM   4375  H   ILE X 273      39.284  51.373  38.609  0.00  0.00            
ATOM   4376  CA  ILE X 273      37.413  51.414  37.628  0.00  0.00            
ATOM   4377  HA  ILE X 273      36.763  52.263  37.414  0.00  0.00            
ATOM   4378  CB  ILE X 273      38.175  51.051  36.316  0.00  0.00            
ATOM   4379  HB  ILE X 273      39.037  50.391  36.403  0.00  0.00            
ATOM   4380  CG2 ILE X 273      37.246  50.424  35.219  0.00  0.00            
ATOM   4381 HG21 ILE X 273      36.460  51.142  34.985  0.00  0.00            
ATOM   4382 HG22 ILE X 273      37.853  50.250  34.330  0.00  0.00            
ATOM   4383 HG23 ILE X 273      36.961  49.434  35.574  0.00  0.00            
ATOM   4384  CG1 ILE X 273      38.767  52.365  35.788  0.00  0.00            
ATOM   4385 HG12 ILE X 273      38.707  52.323  34.701  0.00  0.00            
ATOM   4386 HG13 ILE X 273      38.186  53.251  36.043  0.00  0.00            
ATOM   4387  CD1 ILE X 273      40.290  52.581  36.120  0.00  0.00            
ATOM   4388 HD11 ILE X 273      40.802  51.647  35.889  0.00  0.00            
ATOM   4389 HD12 ILE X 273      40.634  53.420  35.515  0.00  0.00            
ATOM   4390 HD13 ILE X 273      40.440  52.904  37.149  0.00  0.00            
ATOM   4391  C   ILE X 273      36.634  50.225  38.176  0.00  0.00            
ATOM   4392  O   ILE X 273      35.466  50.186  37.851  0.00  0.00            
ATOM   4393  N   LEU X 274      37.216  49.263  38.964  0.00  0.00            
ATOM   4394  H   LEU X 274      38.216  49.335  39.089  0.00  0.00            
ATOM   4395  CA  LEU X 274      36.445  48.147  39.485  0.00  0.00            
ATOM   4396  HA  LEU X 274      35.723  47.887  38.712  0.00  0.00            
ATOM   4397  CB  LEU X 274      37.405  47.058  39.898  0.00  0.00            
ATOM   4398  HB2 LEU X 274      37.983  47.484  40.718  0.00  0.00            
ATOM   4399  HB3 LEU X 274      36.922  46.170  40.307  0.00  0.00            
ATOM   4400  CG  LEU X 274      38.240  46.541  38.665  0.00  0.00            
ATOM   4401  HG  LEU X 274      38.755  47.329  38.116  0.00  0.00            
ATOM   4402  CD1 LEU X 274      39.247  45.433  38.996  0.00  0.00            
ATOM   4403 HD11 LEU X 274      39.977  45.847  39.692  0.00  0.00            
ATOM   4404 HD12 LEU X 274      38.731  44.517  39.280  0.00  0.00            
ATOM   4405 HD13 LEU X 274      39.801  45.325  38.063  0.00  0.00            
ATOM   4406  CD2 LEU X 274      37.242  45.865  37.599  0.00  0.00            
ATOM   4407 HD21 LEU X 274      36.847  44.915  37.959  0.00  0.00            
ATOM   4408 HD22 LEU X 274      36.360  46.489  37.455  0.00  0.00            
ATOM   4409 HD23 LEU X 274      37.827  45.807  36.681  0.00  0.00            
ATOM   4410  C   LEU X 274      35.651  48.626  40.760  0.00  0.00            
ATOM   4411  O   LEU X 274      34.554  48.121  40.983  0.00  0.00            
ATOM   4412  N   TYR X 275      35.950  49.803  41.382  0.00  0.00            
ATOM   4413  H   TYR X 275      36.845  50.202  41.139  0.00  0.00            
ATOM   4414  CA  TYR X 275      35.082  50.441  42.412  0.00  0.00            
ATOM   4415  HA  TYR X 275      34.587  49.614  42.920  0.00  0.00            
ATOM   4416  CB  TYR X 275      35.981  51.231  43.408  0.00  0.00            
ATOM   4417  HB2 TYR X 275      36.765  50.527  43.684  0.00  0.00            
ATOM   4418  HB3 TYR X 275      36.440  52.121  42.977  0.00  0.00            
ATOM   4419  CG  TYR X 275      35.201  51.589  44.716  0.00  0.00            
ATOM   4420  CD1 TYR X 275      35.496  50.824  45.914  0.00  0.00            
ATOM   4421  HD1 TYR X 275      36.152  49.968  45.860  0.00  0.00            
ATOM   4422  CE1 TYR X 275      34.833  51.183  47.081  0.00  0.00            
ATOM   4423  HE1 TYR X 275      34.989  50.605  47.980  0.00  0.00            
ATOM   4424  CZ  TYR X 275      33.920  52.208  47.120  0.00  0.00            
ATOM   4425  OH  TYR X 275      33.114  52.384  48.231  0.00  0.00            
ATOM   4426  HH  TYR X 275      33.436  51.816  48.935  0.00  0.00            
ATOM   4427  CE2 TYR X 275      33.705  53.049  45.987  0.00  0.00            
ATOM   4428  HE2 TYR X 275      33.078  53.927  46.036  0.00  0.00            
ATOM   4429  CD2 TYR X 275      34.341  52.687  44.786  0.00  0.00            
ATOM   4430  HD2 TYR X 275      34.428  53.371  43.955  0.00  0.00            
ATOM   4431  C   TYR X 275      33.931  51.287  41.831  0.00  0.00            
ATOM   4432  O   TYR X 275      32.749  51.121  42.191  0.00  0.00            
ATOM   4433  N   ALA X 276      34.124  52.101  40.723  0.00  0.00            
ATOM   4434  H   ALA X 276      35.075  52.429  40.624  0.00  0.00            
ATOM   4435  CA  ALA X 276      33.120  52.548  39.760  0.00  0.00            
ATOM   4436  HA  ALA X 276      32.581  53.344  40.274  0.00  0.00            
ATOM   4437  CB  ALA X 276      33.804  53.304  38.638  0.00  0.00            
ATOM   4438  HB1 ALA X 276      34.166  52.623  37.868  0.00  0.00            
ATOM   4439  HB2 ALA X 276      33.161  53.903  37.992  0.00  0.00            
ATOM   4440  HB3 ALA X 276      34.631  53.908  39.010  0.00  0.00            
ATOM   4441  C   ALA X 276      32.057  51.566  39.308  0.00  0.00            
ATOM   4442  O   ALA X 276      30.863  51.786  39.478  0.00  0.00            
ATOM   4443  N   ALA X 277      32.535  50.358  39.008  0.00  0.00            
ATOM   4444  H   ALA X 277      33.542  50.286  38.969  0.00  0.00            
ATOM   4445  CA  ALA X 277      31.795  49.208  38.657  0.00  0.00            
ATOM   4446  HA  ALA X 277      31.384  49.435  37.673  0.00  0.00            
ATOM   4447  CB  ALA X 277      32.597  47.966  38.452  0.00  0.00            
ATOM   4448  HB1 ALA X 277      32.151  47.290  37.724  0.00  0.00            
ATOM   4449  HB2 ALA X 277      33.564  48.261  38.044  0.00  0.00            
ATOM   4450  HB3 ALA X 277      32.727  47.435  39.395  0.00  0.00            
ATOM   4451  C   ALA X 277      30.573  48.802  39.483  0.00  0.00            
ATOM   4452  O   ALA X 277      29.802  47.983  38.992  0.00  0.00            
ATOM   4453  N   LEU X 278      30.351  49.273  40.785  0.00  0.00            
ATOM   4454  H   LEU X 278      31.076  49.882  41.139  0.00  0.00            
ATOM   4455  CA  LEU X 278      29.157  49.034  41.573  0.00  0.00            
ATOM   4456  HA  LEU X 278      28.337  48.874  40.872  0.00  0.00            
ATOM   4457  CB  LEU X 278      29.476  47.856  42.430  0.00  0.00            
ATOM   4458  HB2 LEU X 278      29.791  47.060  41.756  0.00  0.00            
ATOM   4459  HB3 LEU X 278      30.330  48.121  43.054  0.00  0.00            
ATOM   4460  CG  LEU X 278      28.343  47.400  43.349  0.00  0.00            
ATOM   4461  HG  LEU X 278      28.293  48.189  44.099  0.00  0.00            
ATOM   4462  CD1 LEU X 278      26.999  47.056  42.717  0.00  0.00            
ATOM   4463 HD11 LEU X 278      26.724  48.013  42.273  0.00  0.00            
ATOM   4464 HD12 LEU X 278      27.126  46.356  41.891  0.00  0.00            
ATOM   4465 HD13 LEU X 278      26.298  46.644  43.443  0.00  0.00            
ATOM   4466  CD2 LEU X 278      28.657  46.146  44.125  0.00  0.00            
ATOM   4467 HD21 LEU X 278      28.238  45.277  43.617  0.00  0.00            
ATOM   4468 HD22 LEU X 278      29.721  45.910  44.104  0.00  0.00            
ATOM   4469 HD23 LEU X 278      28.224  46.139  45.125  0.00  0.00            
ATOM   4470  C   LEU X 278      28.694  50.192  42.469  0.00  0.00            
ATOM   4471  O   LEU X 278      27.516  50.515  42.415  0.00  0.00            
ATOM   4472  N   ASN X 279      29.567  50.936  43.136  0.00  0.00            
ATOM   4473  H   ASN X 279      30.517  50.595  43.134  0.00  0.00            
ATOM   4474  CA  ASN X 279      29.214  52.198  43.908  0.00  0.00            
ATOM   4475  HA  ASN X 279      28.306  52.053  44.493  0.00  0.00            
ATOM   4476  CB  ASN X 279      30.415  52.463  44.835  0.00  0.00            
ATOM   4477  HB2 ASN X 279      30.658  51.529  45.341  0.00  0.00            
ATOM   4478  HB3 ASN X 279      31.266  52.750  44.217  0.00  0.00            
ATOM   4479  CG  ASN X 279      30.036  53.599  45.833  0.00  0.00            
ATOM   4480  OD1 ASN X 279      29.192  54.421  45.532  0.00  0.00            
ATOM   4481  ND2 ASN X 279      30.637  53.541  46.990  0.00  0.00            
ATOM   4482 HD21 ASN X 279      30.477  54.373  47.540  0.00  0.00            
ATOM   4483 HD22 ASN X 279      31.411  52.914  47.153  0.00  0.00            
ATOM   4484  C   ASN X 279      28.914  53.317  42.851  0.00  0.00            
ATOM   4485  O   ASN X 279      29.700  54.141  42.374  0.00  0.00            
ATOM   4486  N   ARG X 280      27.605  53.432  42.483  0.00  0.00            
ATOM   4487  H   ARG X 280      27.021  52.656  42.761  0.00  0.00            
ATOM   4488  CA  ARG X 280      27.047  54.458  41.579  0.00  0.00            
ATOM   4489  HA  ARG X 280      27.648  54.317  40.680  0.00  0.00            
ATOM   4490  CB  ARG X 280      25.534  54.001  41.289  0.00  0.00            
ATOM   4491  HB2 ARG X 280      25.475  52.913  41.276  0.00  0.00            
ATOM   4492  HB3 ARG X 280      24.902  54.198  42.155  0.00  0.00            
ATOM   4493  CG  ARG X 280      25.014  54.558  39.971  0.00  0.00            
ATOM   4494  HG2 ARG X 280      23.927  54.552  39.893  0.00  0.00            
ATOM   4495  HG3 ARG X 280      25.295  55.598  39.807  0.00  0.00            
ATOM   4496  CD  ARG X 280      25.651  53.762  38.768  0.00  0.00            
ATOM   4497  HD2 ARG X 280      26.708  53.688  39.020  0.00  0.00            
ATOM   4498  HD3 ARG X 280      25.118  52.812  38.726  0.00  0.00            
ATOM   4499  NE  ARG X 280      25.542  54.472  37.473  0.00  0.00            
ATOM   4500  HE  ARG X 280      25.951  55.395  37.454  0.00  0.00            
ATOM   4501  CZ  ARG X 280      24.862  54.175  36.364  0.00  0.00            
ATOM   4502  NH1 ARG X 280      24.411  52.985  36.140  0.00  0.00            
ATOM   4503 HH11 ARG X 280      24.587  52.231  36.788  0.00  0.00            
ATOM   4504 HH12 ARG X 280      23.960  52.774  35.261  0.00  0.00            
ATOM   4505  NH2 ARG X 280      24.497  55.080  35.498  0.00  0.00            
ATOM   4506 HH21 ARG X 280      24.756  56.030  35.726  0.00  0.00            
ATOM   4507 HH22 ARG X 280      23.814  54.943  34.766  0.00  0.00            
ATOM   4508  C   ARG X 280      27.189  55.854  42.029  0.00  0.00            
ATOM   4509  O   ARG X 280      27.298  56.804  41.263  0.00  0.00            
ATOM   4510  N   ASP X 281      27.137  55.961  43.375  0.00  0.00            
ATOM   4511  H   ASP X 281      27.239  55.129  43.939  0.00  0.00            
ATOM   4512  CA  ASP X 281      27.503  57.200  44.030  0.00  0.00            
ATOM   4513  HA  ASP X 281      26.875  57.935  43.526  0.00  0.00            
ATOM   4514  CB  ASP X 281      27.068  57.225  45.486  0.00  0.00            
ATOM   4515  HB2 ASP X 281      26.169  56.640  45.677  0.00  0.00            
ATOM   4516  HB3 ASP X 281      27.797  56.598  46.000  0.00  0.00            
ATOM   4517  CG  ASP X 281      27.008  58.642  46.091  0.00  0.00            
ATOM   4518  OD1 ASP X 281      27.280  58.746  47.337  0.00  0.00            
ATOM   4519  OD2 ASP X 281      26.661  59.637  45.417  0.00  0.00            
ATOM   4520  C   ASP X 281      28.952  57.675  43.779  0.00  0.00            
ATOM   4521  O   ASP X 281      29.172  58.782  43.243  0.00  0.00            
ATOM   4522  N   PHE X 282      29.974  56.854  44.074  0.00  0.00            
ATOM   4523  H   PHE X 282      29.785  55.926  44.426  0.00  0.00            
ATOM   4524  CA  PHE X 282      31.316  57.060  43.583  0.00  0.00            
ATOM   4525  HA  PHE X 282      31.802  57.932  44.021  0.00  0.00            
ATOM   4526  CB  PHE X 282      32.208  55.796  43.961  0.00  0.00            
ATOM   4527  HB2 PHE X 282      32.096  55.724  45.043  0.00  0.00            
ATOM   4528  HB3 PHE X 282      31.735  54.883  43.599  0.00  0.00            
ATOM   4529  CG  PHE X 282      33.635  55.805  43.549  0.00  0.00            
ATOM   4530  CD1 PHE X 282      34.659  56.189  44.432  0.00  0.00            
ATOM   4531  HD1 PHE X 282      34.488  56.522  45.445  0.00  0.00            
ATOM   4532  CE1 PHE X 282      36.000  56.284  44.009  0.00  0.00            
ATOM   4533  HE1 PHE X 282      36.827  56.623  44.615  0.00  0.00            
ATOM   4534  CZ  PHE X 282      36.325  55.741  42.718  0.00  0.00            
ATOM   4535  HZ  PHE X 282      37.355  55.780  42.397  0.00  0.00            
ATOM   4536  CE2 PHE X 282      35.307  55.309  41.907  0.00  0.00            
ATOM   4537  HE2 PHE X 282      35.587  54.905  40.945  0.00  0.00            
ATOM   4538  CD2 PHE X 282      33.960  55.338  42.255  0.00  0.00            
ATOM   4539  HD2 PHE X 282      33.199  55.005  41.565  0.00  0.00            
ATOM   4540  C   PHE X 282      31.553  57.322  42.139  0.00  0.00            
ATOM   4541  O   PHE X 282      32.298  58.209  41.822  0.00  0.00            
ATOM   4542  N   ARG X 283      30.797  56.606  41.293  0.00  0.00            
ATOM   4543  H   ARG X 283      30.279  55.873  41.757  0.00  0.00            
ATOM   4544  CA  ARG X 283      30.713  56.745  39.854  0.00  0.00            
ATOM   4545  HA  ARG X 283      31.719  56.572  39.473  0.00  0.00            
ATOM   4546  CB  ARG X 283      29.774  55.798  39.188  0.00  0.00            
ATOM   4547  HB2 ARG X 283      29.910  54.761  39.495  0.00  0.00            
ATOM   4548  HB3 ARG X 283      28.750  56.122  39.375  0.00  0.00            
ATOM   4549  CG  ARG X 283      29.999  55.654  37.713  0.00  0.00            
ATOM   4550  HG2 ARG X 283      29.626  56.545  37.207  0.00  0.00            
ATOM   4551  HG3 ARG X 283      31.067  55.548  37.523  0.00  0.00            
ATOM   4552  CD  ARG X 283      29.304  54.434  37.172  0.00  0.00            
ATOM   4553  HD2 ARG X 283      30.029  53.644  37.370  0.00  0.00            
ATOM   4554  HD3 ARG X 283      28.422  54.252  37.785  0.00  0.00            
ATOM   4555  NE  ARG X 283      28.981  54.327  35.771  0.00  0.00            
ATOM   4556  HE  ARG X 283      29.607  54.877  35.200  0.00  0.00            
ATOM   4557  CZ  ARG X 283      28.229  53.385  35.185  0.00  0.00            
ATOM   4558  NH1 ARG X 283      27.800  52.318  35.776  0.00  0.00            
ATOM   4559 HH11 ARG X 283      28.147  52.197  36.717  0.00  0.00            
ATOM   4560 HH12 ARG X 283      27.061  51.734  35.413  0.00  0.00            
ATOM   4561  NH2 ARG X 283      28.025  53.438  33.894  0.00  0.00            
ATOM   4562 HH21 ARG X 283      28.533  54.208  33.483  0.00  0.00            
ATOM   4563 HH22 ARG X 283      27.553  52.669  33.441  0.00  0.00            
ATOM   4564  C   ARG X 283      30.326  58.136  39.452  0.00  0.00            
ATOM   4565  O   ARG X 283      30.997  58.820  38.675  0.00  0.00            
ATOM   4566  N   THR X 284      29.169  58.579  40.007  0.00  0.00            
ATOM   4567  H   THR X 284      28.582  57.993  40.584  0.00  0.00            
ATOM   4568  CA  THR X 284      28.682  59.937  39.766  0.00  0.00            
ATOM   4569  HA  THR X 284      28.536  60.116  38.700  0.00  0.00            
ATOM   4570  CB  THR X 284      27.306  60.127  40.441  0.00  0.00            
ATOM   4571  HB  THR X 284      27.452  60.171  41.520  0.00  0.00            
ATOM   4572  CG2 THR X 284      26.626  61.508  40.066  0.00  0.00            
ATOM   4573 HG21 THR X 284      25.573  61.609  40.331  0.00  0.00            
ATOM   4574 HG22 THR X 284      27.091  62.316  40.631  0.00  0.00            
ATOM   4575 HG23 THR X 284      26.688  61.610  38.983  0.00  0.00            
ATOM   4576  OG1 THR X 284      26.380  59.088  40.109  0.00  0.00            
ATOM   4577  HG1 THR X 284      26.751  58.240  40.362  0.00  0.00            
ATOM   4578  C   THR X 284      29.641  61.016  40.302  0.00  0.00            
ATOM   4579  O   THR X 284      29.765  62.074  39.694  0.00  0.00            
ATOM   4580  N   GLY X 285      30.417  60.754  41.347  0.00  0.00            
ATOM   4581  H   GLY X 285      30.241  59.851  41.763  0.00  0.00            
ATOM   4582  CA  GLY X 285      31.623  61.493  41.729  0.00  0.00            
ATOM   4583  HA2 GLY X 285      31.212  62.502  41.754  0.00  0.00            
ATOM   4584  HA3 GLY X 285      31.923  61.259  42.751  0.00  0.00            
ATOM   4585  C   GLY X 285      32.804  61.474  40.743  0.00  0.00            
ATOM   4586  O   GLY X 285      33.442  62.525  40.569  0.00  0.00            
ATOM   4587  N   TYR X 286      33.024  60.414  40.015  0.00  0.00            
ATOM   4588  H   TYR X 286      32.505  59.572  40.219  0.00  0.00            
ATOM   4589  CA  TYR X 286      34.277  60.126  39.398  0.00  0.00            
ATOM   4590  HA  TYR X 286      35.120  60.720  39.752  0.00  0.00            
ATOM   4591  CB  TYR X 286      34.546  58.658  39.737  0.00  0.00            
ATOM   4592  HB2 TYR X 286      34.592  58.506  40.816  0.00  0.00            
ATOM   4593  HB3 TYR X 286      33.637  58.146  39.421  0.00  0.00            
ATOM   4594  CG  TYR X 286      35.728  57.924  39.063  0.00  0.00            
ATOM   4595  CD1 TYR X 286      37.039  58.114  39.473  0.00  0.00            
ATOM   4596  HD1 TYR X 286      37.197  58.822  40.273  0.00  0.00            
ATOM   4597  CE1 TYR X 286      38.099  57.296  38.955  0.00  0.00            
ATOM   4598  HE1 TYR X 286      39.096  57.542  39.291  0.00  0.00            
ATOM   4599  CZ  TYR X 286      37.835  56.451  37.838  0.00  0.00            
ATOM   4600  OH  TYR X 286      38.803  55.768  37.225  0.00  0.00            
ATOM   4601  HH  TYR X 286      38.684  55.728  36.274  0.00  0.00            
ATOM   4602  CE2 TYR X 286      36.518  56.144  37.478  0.00  0.00            
ATOM   4603  HE2 TYR X 286      36.305  55.473  36.659  0.00  0.00            
ATOM   4604  CD2 TYR X 286      35.518  56.900  38.107  0.00  0.00            
ATOM   4605  HD2 TYR X 286      34.492  56.874  37.771  0.00  0.00            
ATOM   4606  C   TYR X 286      34.239  60.337  37.887  0.00  0.00            
ATOM   4607  O   TYR X 286      35.200  60.713  37.253  0.00  0.00            
ATOM   4608  N   GLN X 287      33.089  60.139  37.276  0.00  0.00            
ATOM   4609  H   GLN X 287      32.304  59.725  37.758  0.00  0.00            
ATOM   4610  CA  GLN X 287      33.012  60.044  35.826  0.00  0.00            
ATOM   4611  HA  GLN X 287      33.885  59.448  35.561  0.00  0.00            
ATOM   4612  CB  GLN X 287      31.678  59.345  35.427  0.00  0.00            
ATOM   4613  HB2 GLN X 287      31.694  58.931  34.419  0.00  0.00            
ATOM   4614  HB3 GLN X 287      31.534  58.454  36.037  0.00  0.00            
ATOM   4615  CG  GLN X 287      30.483  60.268  35.638  0.00  0.00            
ATOM   4616  HG2 GLN X 287      30.545  60.823  36.575  0.00  0.00            
ATOM   4617  HG3 GLN X 287      30.404  61.056  34.889  0.00  0.00            
ATOM   4618  CD  GLN X 287      29.150  59.565  35.679  0.00  0.00            
ATOM   4619  OE1 GLN X 287      29.026  58.332  35.566  0.00  0.00            
ATOM   4620  NE2 GLN X 287      28.045  60.303  35.732  0.00  0.00            
ATOM   4621 HE21 GLN X 287      27.171  59.840  35.530  0.00  0.00            
ATOM   4622 HE22 GLN X 287      28.132  61.301  35.604  0.00  0.00            
ATOM   4623  C   GLN X 287      33.385  61.314  35.054  0.00  0.00            
ATOM   4624  O   GLN X 287      33.864  61.204  33.931  0.00  0.00            
ATOM   4625  N   GLN X 288      33.051  62.503  35.531  0.00  0.00            
ATOM   4626  H   GLN X 288      32.402  62.437  36.302  0.00  0.00            
ATOM   4627  CA  GLN X 288      33.359  63.762  34.874  0.00  0.00            
ATOM   4628  HA  GLN X 288      32.885  63.725  33.893  0.00  0.00            
ATOM   4629  CB  GLN X 288      32.617  65.022  35.619  0.00  0.00            
ATOM   4630  HB2 GLN X 288      33.080  65.229  36.583  0.00  0.00            
ATOM   4631  HB3 GLN X 288      32.790  65.923  35.031  0.00  0.00            
ATOM   4632  CG  GLN X 288      31.144  64.921  35.892  0.00  0.00            
ATOM   4633  HG2 GLN X 288      30.616  65.872  35.963  0.00  0.00            
ATOM   4634  HG3 GLN X 288      30.818  64.338  35.031  0.00  0.00            
ATOM   4635  CD  GLN X 288      30.928  64.220  37.201  0.00  0.00            
ATOM   4636  OE1 GLN X 288      31.687  64.262  38.091  0.00  0.00            
ATOM   4637  NE2 GLN X 288      29.818  63.552  37.398  0.00  0.00            
ATOM   4638 HE21 GLN X 288      29.735  62.864  38.132  0.00  0.00            
ATOM   4639 HE22 GLN X 288      29.132  63.441  36.665  0.00  0.00            
ATOM   4640  C   GLN X 288      34.819  64.045  34.622  0.00  0.00            
ATOM   4641  O   GLN X 288      35.254  64.563  33.600  0.00  0.00            
ATOM   4642  N   LEU X 289      35.634  63.588  35.604  0.00  0.00            
ATOM   4643  H   LEU X 289      35.079  63.398  36.426  0.00  0.00            
ATOM   4644  CA  LEU X 289      37.064  63.626  35.696  0.00  0.00            
ATOM   4645  HA  LEU X 289      37.358  64.468  35.069  0.00  0.00            
ATOM   4646  CB  LEU X 289      37.460  63.807  37.159  0.00  0.00            
ATOM   4647  HB2 LEU X 289      37.001  63.019  37.756  0.00  0.00            
ATOM   4648  HB3 LEU X 289      38.548  63.746  37.155  0.00  0.00            
ATOM   4649  CG  LEU X 289      37.121  65.131  37.851  0.00  0.00            
ATOM   4650  HG  LEU X 289      36.100  65.501  37.759  0.00  0.00            
ATOM   4651  CD1 LEU X 289      37.432  64.943  39.309  0.00  0.00            
ATOM   4652 HD11 LEU X 289      36.661  64.286  39.711  0.00  0.00            
ATOM   4653 HD12 LEU X 289      38.398  64.455  39.442  0.00  0.00            
ATOM   4654 HD13 LEU X 289      37.289  65.832  39.923  0.00  0.00            
ATOM   4655  CD2 LEU X 289      38.076  66.241  37.375  0.00  0.00            
ATOM   4656 HD21 LEU X 289      37.877  66.384  36.313  0.00  0.00            
ATOM   4657 HD22 LEU X 289      37.657  67.176  37.747  0.00  0.00            
ATOM   4658 HD23 LEU X 289      39.126  66.088  37.628  0.00  0.00            
ATOM   4659  C   LEU X 289      37.800  62.470  35.021  0.00  0.00            
ATOM   4660  O   LEU X 289      38.950  62.544  34.539  0.00  0.00            
ATOM   4661  N   PHE X 290      37.154  61.314  35.037  0.00  0.00            
ATOM   4662  H   PHE X 290      36.336  61.174  35.612  0.00  0.00            
ATOM   4663  CA  PHE X 290      37.671  60.163  34.355  0.00  0.00            
ATOM   4664  HA  PHE X 290      38.740  60.154  34.566  0.00  0.00            
ATOM   4665  CB  PHE X 290      37.146  58.969  35.176  0.00  0.00            
ATOM   4666  HB2 PHE X 290      37.424  59.068  36.226  0.00  0.00            
ATOM   4667  HB3 PHE X 290      36.058  58.929  35.127  0.00  0.00            
ATOM   4668  CG  PHE X 290      37.840  57.729  34.622  0.00  0.00            
ATOM   4669  CD1 PHE X 290      39.227  57.589  34.786  0.00  0.00            
ATOM   4670  HD1 PHE X 290      39.858  58.377  35.171  0.00  0.00            
ATOM   4671  CE1 PHE X 290      39.953  56.414  34.552  0.00  0.00            
ATOM   4672  HE1 PHE X 290      41.030  56.379  34.619  0.00  0.00            
ATOM   4673  CZ  PHE X 290      39.225  55.308  34.092  0.00  0.00            
ATOM   4674  HZ  PHE X 290      39.682  54.346  33.913  0.00  0.00            
ATOM   4675  CE2 PHE X 290      37.783  55.425  34.013  0.00  0.00            
ATOM   4676  HE2 PHE X 290      37.262  54.559  33.634  0.00  0.00            
ATOM   4677  CD2 PHE X 290      37.121  56.583  34.234  0.00  0.00            
ATOM   4678  HD2 PHE X 290      36.054  56.566  34.069  0.00  0.00            
ATOM   4679  C   PHE X 290      37.368  60.151  32.867  0.00  0.00            
ATOM   4680  O   PHE X 290      37.835  59.279  32.156  0.00  0.00            
ATOM   4681  N   CYS X 291      36.414  61.020  32.453  0.00  0.00            
ATOM   4682  H   CYS X 291      35.921  61.382  33.257  0.00  0.00            
ATOM   4683  CA  CYS X 291      35.737  61.296  31.213  0.00  0.00            
ATOM   4684  HA  CYS X 291      34.932  61.980  31.481  0.00  0.00            
ATOM   4685  CB  CYS X 291      36.675  62.117  30.354  0.00  0.00            
ATOM   4686  HB2 CYS X 291      36.971  63.044  30.845  0.00  0.00            
ATOM   4687  HB3 CYS X 291      37.514  61.446  30.170  0.00  0.00            
ATOM   4688  SG  CYS X 291      36.080  62.706  28.737  0.00  0.00            
ATOM   4689  HG  CYS X 291      36.703  61.882  27.889  0.00  0.00            
ATOM   4690  C   CYS X 291      34.855  60.107  30.666  0.00  0.00            
ATOM   4691  O   CYS X 291      34.898  59.875  29.465  0.00  0.00            
ATOM   4692  N   CYS X 292      34.121  59.504  31.626  0.00  0.00            
ATOM   4693  H   CYS X 292      34.096  59.844  32.577  0.00  0.00            
ATOM   4694  CA  CYS X 292      33.271  58.307  31.313  0.00  0.00            
ATOM   4695  HA  CYS X 292      33.394  58.101  30.249  0.00  0.00            
ATOM   4696  CB  CYS X 292      33.939  57.129  31.983  0.00  0.00            
ATOM   4697  HB2 CYS X 292      33.678  56.253  31.389  0.00  0.00            
ATOM   4698  HB3 CYS X 292      35.026  57.212  32.010  0.00  0.00            
ATOM   4699  SG  CYS X 292      33.581  57.055  33.739  0.00  0.00            
ATOM   4700  HG  CYS X 292      32.270  56.871  33.558  0.00  0.00            
ATOM   4701  C   CYS X 292      31.749  58.500  31.460  0.00  0.00            
ATOM   4702  O   CYS X 292      31.366  59.675  31.316  0.00  0.00            
ATOM   4703  OXT CYS X 292      31.038  57.496  31.714  0.00  0.00            
ATOM   4704  N1  LIG X 293      56.401  43.226  45.348  0.00  0.00            
ATOM   4705  H3  LIG X 293      56.468  43.213  44.317  0.00  0.00            
ATOM   4706  H1  LIG X 293      57.368  43.037  45.659  0.00  0.00            
ATOM   4707  H2  LIG X 293      56.321  44.222  45.612  0.00  0.00            
ATOM   4708  C1  LIG X 293      55.353  42.325  45.943  0.00  0.00            
ATOM   4709  H4  LIG X 293      55.594  41.308  45.632  0.00  0.00            
ATOM   4710  H5  LIG X 293      54.503  42.647  45.339  0.00  0.00            
ATOM   4711  C2  LIG X 293      55.122  42.519  47.453  0.00  0.00            
ATOM   4712  H6  LIG X 293      54.067  42.326  47.660  0.00  0.00            
ATOM   4713  H7  LIG X 293      55.335  43.549  47.747  0.00  0.00            
ATOM   4714  C3  LIG X 293      55.983  41.683  48.369  0.00  0.00            
ATOM   4715  N3  LIG X 293      56.557  40.487  48.089  0.00  0.00            
ATOM   4716  C5  LIG X 293      57.252  40.129  49.143  0.00  0.00            
ATOM   4717  H10 LIG X 293      57.808  39.205  49.174  0.00  0.00            
ATOM   4718  N2  LIG X 293      57.133  41.087  50.095  0.00  0.00            
ATOM   4719  H8  LIG X 293      57.481  41.038  51.043  0.00  0.00            
ATOM   4720  C4  LIG X 293      56.356  42.123  49.630  0.00  0.00            
ATOM   4721  H9  LIG X 293      56.051  43.016  50.161  0.00  0.00            
ATOM   4722  Cl- Cl- X 294       5.668  34.036  71.903  0.00  0.00            
ATOM   4723  Cl- Cl- X 295      55.653  78.074  19.585  0.00  0.00            
ATOM   4724  Cl- Cl- X 296      74.511  42.240  12.064  0.00  0.00            
ATOM   4725  Cl- Cl- X 297      21.412  26.450  17.929  0.00  0.00            
ATOM   4726  Cl- Cl- X 298      47.752  41.105  92.518  0.00  0.00            
ATOM   4727  Cl- Cl- X 299      25.219  51.587  97.363  0.00  0.00            
ATOM   4728  Cl- Cl- X 300      71.544  12.060  45.641  0.00  0.00            
ATOM   4729  Cl- Cl- X 301      18.237  55.281  34.003  0.00  0.00            
ATOM   4730  Cl- Cl- X 302      61.036  31.244   4.089  0.00  0.00            
ATOM   4731  Cl- Cl- X 303      13.077  17.055  57.389  0.00  0.00            
ATOM   4732  Cl- Cl- X 304      74.338  42.260  22.314  0.00  0.00            
ATOM   4733  Cl- Cl- X 305      45.443  67.482  53.226  0.00  0.00            
ATOM   4734  O   WAT X 306      34.558  55.468   2.736  0.00  0.00            
ATOM   4735  H1  WAT X 306      35.382  55.929   2.895  0.00  0.00            
ATOM   4736  H2  WAT X 306      33.889  56.036   3.117  0.00  0.00            
ATOM   4737  O   WAT X 307      74.770  52.320  57.158  0.00  0.00            
ATOM   4738  H1  WAT X 307      73.878  52.526  56.879  0.00  0.00            
ATOM   4739  H2  WAT X 307      75.111  51.749  56.470  0.00  0.00            
ATOM   4740  O   WAT X 308      40.588  79.736  14.979  0.00  0.00            
ATOM   4741  H1  WAT X 308      40.727  80.171  15.820  0.00  0.00            
ATOM   4742  H2  WAT X 308      40.940  78.855  15.103  0.00  0.00            
ATOM   4743  O   WAT X 309       0.641  42.435  52.490  0.00  0.00            
ATOM   4744  H1  WAT X 309       0.483  42.085  53.367  0.00  0.00            
ATOM   4745  H2  WAT X 309       0.633  43.385  52.607  0.00  0.00            
ATOM   4746  O   WAT X 310       2.272  63.958  42.603  0.00  0.00            
ATOM   4747  H1  WAT X 310       2.322  64.828  42.999  0.00  0.00            
ATOM   4748  H2  WAT X 310       2.596  63.366  43.283  0.00  0.00            
ATOM   4749  O   WAT X 311      80.684  53.656  74.721  0.00  0.00            
ATOM   4750  H1  WAT X 311      80.646  54.544  74.367  0.00  0.00            
ATOM   4751  H2  WAT X 311      80.067  53.663  75.452  0.00  0.00            
ATOM   4752  O   WAT X 312      47.252  47.326  71.509  0.00  0.00            
ATOM   4753  H1  WAT X 312      46.455  47.855  71.461  0.00  0.00            
ATOM   4754  H2  WAT X 312      47.637  47.394  70.635  0.00  0.00            
ATOM   4755  O   WAT X 313       8.812  44.142  65.197  0.00  0.00            
ATOM   4756  H1  WAT X 313       9.416  44.739  65.638  0.00  0.00            
ATOM   4757  H2  WAT X 313       8.072  44.693  64.944  0.00  0.00            
ATOM   4758  O   WAT X 314      43.963   3.096  17.207  0.00  0.00            
ATOM   4759  H1  WAT X 314      43.719   2.653  16.394  0.00  0.00            
ATOM   4760  H2  WAT X 314      44.576   3.778  16.933  0.00  0.00            
ATOM   4761  O   WAT X 315       0.264  25.258  52.395  0.00  0.00            
ATOM   4762  H1  WAT X 315       0.597  25.701  51.614  0.00  0.00            
ATOM   4763  H2  WAT X 315      -0.214  25.937  52.870  0.00  0.00            
ATOM   4764  O   WAT X 316      41.735  78.145  42.075  0.00  0.00            
ATOM   4765  H1  WAT X 316      42.518  78.356  42.583  0.00  0.00            
ATOM   4766  H2  WAT X 316      41.406  77.336  42.468  0.00  0.00            
ATOM   4767  O   WAT X 317      89.564  49.226  24.939  0.00  0.00            
ATOM   4768  H1  WAT X 317      88.740  48.755  24.811  0.00  0.00            
ATOM   4769  H2  WAT X 317      90.070  48.667  25.529  0.00  0.00            
ATOM   4770  O   WAT X 318       7.296   8.875  29.455  0.00  0.00            
ATOM   4771  H1  WAT X 318       6.983   8.119  29.951  0.00  0.00            
ATOM   4772  H2  WAT X 318       8.189   9.014  29.769  0.00  0.00            
ATOM   4773  O   WAT X 319      40.895  73.721  77.769  0.00  0.00            
ATOM   4774  H1  WAT X 319      41.632  73.918  77.190  0.00  0.00            
ATOM   4775  H2  WAT X 319      40.140  73.662  77.183  0.00  0.00            
ATOM   4776  O   WAT X 320      58.955  16.120  64.314  0.00  0.00            
ATOM   4777  H1  WAT X 320      59.281  16.418  63.465  0.00  0.00            
ATOM   4778  H2  WAT X 320      59.081  16.870  64.895  0.00  0.00            
ATOM   4779  O   WAT X 321      85.571  28.026  41.412  0.00  0.00            
ATOM   4780  H1  WAT X 321      85.282  28.610  40.711  0.00  0.00            
ATOM   4781  H2  WAT X 321      84.833  27.432  41.548  0.00  0.00            
ATOM   4782  O   WAT X 322      37.139  -4.602  36.293  0.00  0.00            
ATOM   4783  H1  WAT X 322      36.599  -5.358  36.524  0.00  0.00            
ATOM   4784  H2  WAT X 322      36.991  -3.976  37.001  0.00  0.00            
ATOM   4785  O   WAT X 323      44.208  19.175  76.815  0.00  0.00            
ATOM   4786  H1  WAT X 323      44.124  18.344  77.282  0.00  0.00            
ATOM   4787  H2  WAT X 323      43.319  19.530  76.797  0.00  0.00            
ATOM   4788  O   WAT X 324      76.802  65.724  69.459  0.00  0.00            
ATOM   4789  H1  WAT X 324      77.177  65.053  70.029  0.00  0.00            
ATOM   4790  H2  WAT X 324      77.118  66.551  69.824  0.00  0.00            
ATOM   4791  O   WAT X 325      52.655  39.207  62.208  0.00  0.00            
ATOM   4792  H1  WAT X 325      53.079  39.110  61.356  0.00  0.00            
ATOM   4793  H2  WAT X 325      53.218  38.722  62.812  0.00  0.00            
ATOM   4794  O   WAT X 326      88.931  55.757  42.262  0.00  0.00            
ATOM   4795  H1  WAT X 326      88.464  55.267  41.586  0.00  0.00            
ATOM   4796  H2  WAT X 326      89.147  55.103  42.926  0.00  0.00            
ATOM   4797  O   WAT X 327      38.551  19.670  39.528  0.00  0.00            
ATOM   4798  H1  WAT X 327      37.701  20.091  39.658  0.00  0.00            
ATOM   4799  H2  WAT X 327      38.343  18.842  39.095  0.00  0.00            
ATOM   4800  O   WAT X 328      39.569  63.769  65.777  0.00  0.00            
ATOM   4801  H1  WAT X 328      38.632  63.852  65.599  0.00  0.00            
ATOM   4802  H2  WAT X 328      39.696  64.226  66.608  0.00  0.00            
ATOM   4803  O   WAT X 329      35.530  18.943  74.312  0.00  0.00            
ATOM   4804  H1  WAT X 329      36.272  18.338  74.285  0.00  0.00            
ATOM   4805  H2  WAT X 329      34.759  18.376  74.306  0.00  0.00            
ATOM   4806  O   WAT X 330      25.250  43.427  19.486  0.00  0.00            
ATOM   4807  H1  WAT X 330      26.185  43.313  19.315  0.00  0.00            
ATOM   4808  H2  WAT X 330      24.829  43.238  18.647  0.00  0.00            
ATOM   4809  O   WAT X 331      69.768  70.146  76.066  0.00  0.00            
ATOM   4810  H1  WAT X 331      69.877  70.362  75.140  0.00  0.00            
ATOM   4811  H2  WAT X 331      70.572  69.682  76.299  0.00  0.00            
ATOM   4812  O   WAT X 332       9.248  68.081  36.537  0.00  0.00            
ATOM   4813  H1  WAT X 332       9.925  68.413  35.948  0.00  0.00            
ATOM   4814  H2  WAT X 332       9.157  67.158  36.301  0.00  0.00            
ATOM   4815  O   WAT X 333      72.574  20.392  67.404  0.00  0.00            
ATOM   4816  H1  WAT X 333      72.183  21.162  67.817  0.00  0.00            
ATOM   4817  H2  WAT X 333      73.486  20.640  67.251  0.00  0.00            
ATOM   4818  O   WAT X 334      48.205  60.008  -0.134  0.00  0.00            
ATOM   4819  H1  WAT X 334      49.049  60.401   0.090  0.00  0.00            
ATOM   4820  H2  WAT X 334      48.406  59.088  -0.303  0.00  0.00            
ATOM   4821  O   WAT X 335      29.748  67.753  11.611  0.00  0.00            
ATOM   4822  H1  WAT X 335      29.672  68.478  10.991  0.00  0.00            
ATOM   4823  H2  WAT X 335      30.273  67.098  11.150  0.00  0.00            
ATOM   4824  O   WAT X 336      72.914  66.370  76.969  0.00  0.00            
ATOM   4825  H1  WAT X 336      73.751  66.822  77.070  0.00  0.00            
ATOM   4826  H2  WAT X 336      72.429  66.582  77.766  0.00  0.00            
ATOM   4827  O   WAT X 337      71.833  65.605  60.883  0.00  0.00            
ATOM   4828  H1  WAT X 337      71.419  65.112  61.592  0.00  0.00            
ATOM   4829  H2  WAT X 337      71.127  65.761  60.256  0.00  0.00            
ATOM   4830  O   WAT X 338      54.514   7.437  35.237  0.00  0.00            
ATOM   4831  H1  WAT X 338      54.714   6.701  35.816  0.00  0.00            
ATOM   4832  H2  WAT X 338      55.187   7.398  34.558  0.00  0.00            
ATOM   4833  O   WAT X 339      32.704  15.230  64.789  0.00  0.00            
ATOM   4834  H1  WAT X 339      33.341  15.891  65.062  0.00  0.00            
ATOM   4835  H2  WAT X 339      32.138  15.686  64.166  0.00  0.00            
ATOM   4836  O   WAT X 340      26.736  39.117  79.276  0.00  0.00            
ATOM   4837  H1  WAT X 340      27.651  39.218  79.014  0.00  0.00            
ATOM   4838  H2  WAT X 340      26.245  39.621  78.627  0.00  0.00            
ATOM   4839  O   WAT X 341      90.349  63.609  23.549  0.00  0.00            
ATOM   4840  H1  WAT X 341      91.084  64.211  23.434  0.00  0.00            
ATOM   4841  H2  WAT X 341      89.999  63.822  24.414  0.00  0.00            
ATOM   4842  O   WAT X 342      34.179  53.265  67.299  0.00  0.00            
ATOM   4843  H1  WAT X 342      34.586  54.123  67.416  0.00  0.00            
ATOM   4844  H2  WAT X 342      33.258  53.458  67.123  0.00  0.00            
ATOM   4845  O   WAT X 343      19.209  26.101  46.662  0.00  0.00            
ATOM   4846  H1  WAT X 343      18.454  26.690  46.658  0.00  0.00            
ATOM   4847  H2  WAT X 343      19.046  25.507  47.394  0.00  0.00            
ATOM   4848  O   WAT X 344      65.233  11.725  60.156  0.00  0.00            
ATOM   4849  H1  WAT X 344      65.944  12.106  59.640  0.00  0.00            
ATOM   4850  H2  WAT X 344      64.846  11.066  59.579  0.00  0.00            
ATOM   4851  O   WAT X 345      17.515  24.703  58.122  0.00  0.00            
ATOM   4852  H1  WAT X 345      17.433  24.566  57.178  0.00  0.00            
ATOM   4853  H2  WAT X 345      16.615  24.830  58.425  0.00  0.00            
ATOM   4854  O   WAT X 346      29.998  45.546  35.525  0.00  0.00            
ATOM   4855  H1  WAT X 346      30.904  45.268  35.394  0.00  0.00            
ATOM   4856  H2  WAT X 346      29.771  46.012  34.721  0.00  0.00            
ATOM   4857  O   WAT X 347      78.054  41.558  15.057  0.00  0.00            
ATOM   4858  H1  WAT X 347      77.624  40.936  14.471  0.00  0.00            
ATOM   4859  H2  WAT X 347      77.549  42.366  14.962  0.00  0.00            
ATOM   4860  O   WAT X 348      42.596  49.214  -3.809  0.00  0.00            
ATOM   4861  H1  WAT X 348      42.070  49.977  -3.573  0.00  0.00            
ATOM   4862  H2  WAT X 348      42.303  48.984  -4.691  0.00  0.00            
ATOM   4863  O   WAT X 349      51.191  93.432  57.072  0.00  0.00            
ATOM   4864  H1  WAT X 349      52.042  93.149  56.737  0.00  0.00            
ATOM   4865  H2  WAT X 349      50.564  93.137  56.412  0.00  0.00            
ATOM   4866  O   WAT X 350      29.039  49.771  27.977  0.00  0.00            
ATOM   4867  H1  WAT X 350      28.591  49.954  28.802  0.00  0.00            
ATOM   4868  H2  WAT X 350      29.526  48.963  28.142  0.00  0.00            
ATOM   4869  O   WAT X 351      45.327  67.733  59.110  0.00  0.00            
ATOM   4870  H1  WAT X 351      45.178  67.852  60.048  0.00  0.00            
ATOM   4871  H2  WAT X 351      45.952  68.419  58.877  0.00  0.00            
ATOM   4872  O   WAT X 352      52.881  89.337  48.985  0.00  0.00            
ATOM   4873  H1  WAT X 352      52.529  88.562  48.547  0.00  0.00            
ATOM   4874  H2  WAT X 352      53.585  89.638  48.411  0.00  0.00            
ATOM   4875  O   WAT X 353       5.494  35.754  45.807  0.00  0.00            
ATOM   4876  H1  WAT X 353       6.035  35.558  45.042  0.00  0.00            
ATOM   4877  H2  WAT X 353       4.933  34.985  45.906  0.00  0.00            
ATOM   4878  O   WAT X 354      46.362   5.332  66.447  0.00  0.00            
ATOM   4879  H1  WAT X 354      46.785   6.105  66.822  0.00  0.00            
ATOM   4880  H2  WAT X 354      46.901   5.109  65.688  0.00  0.00            
ATOM   4881  O   WAT X 355      36.424  19.693  58.720  0.00  0.00            
ATOM   4882  H1  WAT X 355      36.550  20.466  58.170  0.00  0.00            
ATOM   4883  H2  WAT X 355      35.898  19.100  58.183  0.00  0.00            
ATOM   4884  O   WAT X 356      44.153  26.865  63.346  0.00  0.00            
ATOM   4885  H1  WAT X 356      44.082  27.727  63.758  0.00  0.00            
ATOM   4886  H2  WAT X 356      43.247  26.574  63.242  0.00  0.00            
ATOM   4887  O   WAT X 357      67.231  65.248  73.755  0.00  0.00            
ATOM   4888  H1  WAT X 357      68.085  65.010  74.117  0.00  0.00            
ATOM   4889  H2  WAT X 357      66.603  64.983  74.427  0.00  0.00            
ATOM   4890  O   WAT X 358      47.330  22.980  11.512  0.00  0.00            
ATOM   4891  H1  WAT X 358      46.963  23.562  10.847  0.00  0.00            
ATOM   4892  H2  WAT X 358      47.027  22.107  11.260  0.00  0.00            
ATOM   4893  O   WAT X 359      58.102  61.040  69.686  0.00  0.00            
ATOM   4894  H1  WAT X 359      57.369  61.251  69.108  0.00  0.00            
ATOM   4895  H2  WAT X 359      57.945  60.133  69.950  0.00  0.00            
ATOM   4896  O   WAT X 360      42.380  42.387  99.613  0.00  0.00            
ATOM   4897  H1  WAT X 360      42.586  41.453  99.656  0.00  0.00            
ATOM   4898  H2  WAT X 360      42.986  42.736  98.959  0.00  0.00            
ATOM   4899  O   WAT X 361      26.715  56.610  57.539  0.00  0.00            
ATOM   4900  H1  WAT X 361      25.943  56.262  57.093  0.00  0.00            
ATOM   4901  H2  WAT X 361      26.366  57.051  58.313  0.00  0.00            
ATOM   4902  O   WAT X 362      51.216  55.256  78.400  0.00  0.00            
ATOM   4903  H1  WAT X 362      52.069  55.657  78.569  0.00  0.00            
ATOM   4904  H2  WAT X 362      50.839  55.120  79.269  0.00  0.00            
ATOM   4905  O   WAT X 363      37.133  90.084  57.681  0.00  0.00            
ATOM   4906  H1  WAT X 363      37.716  90.727  58.084  0.00  0.00            
ATOM   4907  H2  WAT X 363      36.473  89.906  58.351  0.00  0.00            
ATOM   4908  O   WAT X 364      54.090  22.469  34.663  0.00  0.00            
ATOM   4909  H1  WAT X 364      54.710  23.030  35.128  0.00  0.00            
ATOM   4910  H2  WAT X 364      54.632  21.968  34.053  0.00  0.00            
ATOM   4911  O   WAT X 365      18.516  23.488  64.382  0.00  0.00            
ATOM   4912  H1  WAT X 365      19.074  23.114  63.700  0.00  0.00            
ATOM   4913  H2  WAT X 365      18.016  24.170  63.935  0.00  0.00            
ATOM   4914  O   WAT X 366      23.373  60.233  79.009  0.00  0.00            
ATOM   4915  H1  WAT X 366      23.431  61.184  79.097  0.00  0.00            
ATOM   4916  H2  WAT X 366      24.179  59.983  78.559  0.00  0.00            
ATOM   4917  O   WAT X 367      84.017  35.157  37.655  0.00  0.00            
ATOM   4918  H1  WAT X 367      83.570  34.768  38.407  0.00  0.00            
ATOM   4919  H2  WAT X 367      84.843  34.678  37.593  0.00  0.00            
ATOM   4920  O   WAT X 368      53.329  97.346  45.855  0.00  0.00            
ATOM   4921  H1  WAT X 368      52.662  96.681  46.025  0.00  0.00            
ATOM   4922  H2  WAT X 368      53.279  97.934  46.609  0.00  0.00            
ATOM   4923  O   WAT X 369      40.350  34.051  89.565  0.00  0.00            
ATOM   4924  H1  WAT X 369      40.433  34.586  90.354  0.00  0.00            
ATOM   4925  H2  WAT X 369      39.410  34.036  89.385  0.00  0.00            
ATOM   4926  O   WAT X 370      17.950  67.697  81.243  0.00  0.00            
ATOM   4927  H1  WAT X 370      18.892  67.738  81.411  0.00  0.00            
ATOM   4928  H2  WAT X 370      17.547  67.872  82.094  0.00  0.00            
ATOM   4929  O   WAT X 371      63.812  27.591  73.136  0.00  0.00            
ATOM   4930  H1  WAT X 371      63.111  27.183  73.644  0.00  0.00            
ATOM   4931  H2  WAT X 371      63.709  27.233  72.254  0.00  0.00            
ATOM   4932  O   WAT X 372      72.841  40.450  51.891  0.00  0.00            
ATOM   4933  H1  WAT X 372      73.681  40.291  52.321  0.00  0.00            
ATOM   4934  H2  WAT X 372      72.829  41.394  51.731  0.00  0.00            
ATOM   4935  O   WAT X 373      67.850  35.664  96.964  0.00  0.00            
ATOM   4936  H1  WAT X 373      68.735  35.788  96.621  0.00  0.00            
ATOM   4937  H2  WAT X 373      67.979  35.250  97.817  0.00  0.00            
ATOM   4938  O   WAT X 374       8.865  32.746  57.940  0.00  0.00            
ATOM   4939  H1  WAT X 374       9.356  33.275  58.568  0.00  0.00            
ATOM   4940  H2  WAT X 374       8.039  33.217  57.824  0.00  0.00            
ATOM   4941  O   WAT X 375      53.197  63.292   3.008  0.00  0.00            
ATOM   4942  H1  WAT X 375      53.398  64.219   3.137  0.00  0.00            
ATOM   4943  H2  WAT X 375      53.077  63.203   2.062  0.00  0.00            
ATOM   4944  O   WAT X 376      27.928  70.901  34.692  0.00  0.00            
ATOM   4945  H1  WAT X 376      28.026  71.667  35.257  0.00  0.00            
ATOM   4946  H2  WAT X 376      27.044  70.979  34.334  0.00  0.00            
ATOM   4947  O   WAT X 377      32.548  31.586   8.653  0.00  0.00            
ATOM   4948  H1  WAT X 377      33.318  31.330   9.161  0.00  0.00            
ATOM   4949  H2  WAT X 377      32.396  30.851   8.060  0.00  0.00            
ATOM   4950  O   WAT X 378      43.609   9.527  26.061  0.00  0.00            
ATOM   4951  H1  WAT X 378      43.366   9.034  25.277  0.00  0.00            
ATOM   4952  H2  WAT X 378      43.074  10.320  26.022  0.00  0.00            
ATOM   4953  O   WAT X 379      50.922  19.968  19.115  0.00  0.00            
ATOM   4954  H1  WAT X 379      50.920  20.654  19.783  0.00  0.00            
ATOM   4955  H2  WAT X 379      50.079  20.063  18.672  0.00  0.00            
ATOM   4956  O   WAT X 380      51.698  77.095  31.413  0.00  0.00            
ATOM   4957  H1  WAT X 380      52.639  77.211  31.550  0.00  0.00            
ATOM   4958  H2  WAT X 380      51.337  77.979  31.471  0.00  0.00            
ATOM   4959  O   WAT X 381      52.964  58.919  70.410  0.00  0.00            
ATOM   4960  H1  WAT X 381      52.814  59.853  70.264  0.00  0.00            
ATOM   4961  H2  WAT X 381      52.106  58.515  70.278  0.00  0.00            
ATOM   4962  O   WAT X 382      78.703  63.574  42.335  0.00  0.00            
ATOM   4963  H1  WAT X 382      77.984  63.956  41.831  0.00  0.00            
ATOM   4964  H2  WAT X 382      79.494  63.923  41.925  0.00  0.00            
ATOM   4965  O   WAT X 383      21.463  62.585   3.887  0.00  0.00            
ATOM   4966  H1  WAT X 383      21.081  63.450   3.744  0.00  0.00            
ATOM   4967  H2  WAT X 383      22.328  62.763   4.257  0.00  0.00            
ATOM   4968  O   WAT X 384      73.183  40.776  14.442  0.00  0.00            
ATOM   4969  H1  WAT X 384      72.945  39.971  13.982  0.00  0.00            
ATOM   4970  H2  WAT X 384      73.666  41.288  13.793  0.00  0.00            
ATOM   4971  O   WAT X 385      51.840  66.502  84.275  0.00  0.00            
ATOM   4972  H1  WAT X 385      51.006  66.903  84.519  0.00  0.00            
ATOM   4973  H2  WAT X 385      52.168  67.047  83.560  0.00  0.00            
ATOM   4974  O   WAT X 386      76.178  25.874  81.053  0.00  0.00            
ATOM   4975  H1  WAT X 386      76.971  25.709  80.543  0.00  0.00            
ATOM   4976  H2  WAT X 386      75.921  25.013  81.383  0.00  0.00            
ATOM   4977  O   WAT X 387      65.009  34.857  57.774  0.00  0.00            
ATOM   4978  H1  WAT X 387      64.483  34.838  58.573  0.00  0.00            
ATOM   4979  H2  WAT X 387      64.429  34.510  57.097  0.00  0.00            
ATOM   4980  O   WAT X 388      18.770  74.480  49.252  0.00  0.00            
ATOM   4981  H1  WAT X 388      19.123  75.045  49.939  0.00  0.00            
ATOM   4982  H2  WAT X 388      17.943  74.894  49.003  0.00  0.00            
ATOM   4983  O   WAT X 389      22.051  47.886  76.774  0.00  0.00            
ATOM   4984  H1  WAT X 389      22.201  46.970  76.543  0.00  0.00            
ATOM   4985  H2  WAT X 389      22.013  47.889  77.731  0.00  0.00            
ATOM   4986  O   WAT X 390      18.813  43.850  62.811  0.00  0.00            
ATOM   4987  H1  WAT X 390      19.134  44.277  63.605  0.00  0.00            
ATOM   4988  H2  WAT X 390      18.888  42.914  62.994  0.00  0.00            
ATOM   4989  O   WAT X 391      52.212   3.450  17.750  0.00  0.00            
ATOM   4990  H1  WAT X 391      51.792   3.092  16.968  0.00  0.00            
ATOM   4991  H2  WAT X 391      51.566   4.055  18.113  0.00  0.00            
ATOM   4992  O   WAT X 392      72.839  36.853  95.525  0.00  0.00            
ATOM   4993  H1  WAT X 392      72.870  36.006  95.080  0.00  0.00            
ATOM   4994  H2  WAT X 392      72.368  36.679  96.339  0.00  0.00            
ATOM   4995  O   WAT X 393      66.802  96.175  36.105  0.00  0.00            
ATOM   4996  H1  WAT X 393      66.439  95.355  35.770  0.00  0.00            
ATOM   4997  H2  WAT X 393      66.183  96.846  35.818  0.00  0.00            
ATOM   4998  O   WAT X 394       4.361  37.427  41.816  0.00  0.00            
ATOM   4999  H1  WAT X 394       3.923  38.269  41.698  0.00  0.00            
ATOM   5000  H2  WAT X 394       5.171  37.505  41.312  0.00  0.00            
ATOM   5001  O   WAT X 395      88.016  33.983  57.853  0.00  0.00            
ATOM   5002  H1  WAT X 395      87.899  33.332  58.546  0.00  0.00            
ATOM   5003  H2  WAT X 395      88.834  33.732  57.424  0.00  0.00            
ATOM   5004  O   WAT X 396      57.311  12.325  50.546  0.00  0.00            
ATOM   5005  H1  WAT X 396      57.542  11.723  51.253  0.00  0.00            
ATOM   5006  H2  WAT X 396      57.955  12.149  49.860  0.00  0.00            
ATOM   5007  O   WAT X 397      59.399  54.325  51.551  0.00  0.00            
ATOM   5008  H1  WAT X 397      59.990  53.593  51.380  0.00  0.00            
ATOM   5009  H2  WAT X 397      59.121  54.617  50.683  0.00  0.00            
ATOM   5010  O   WAT X 398      76.660  72.266  39.582  0.00  0.00            
ATOM   5011  H1  WAT X 398      76.547  73.121  39.998  0.00  0.00            
ATOM   5012  H2  WAT X 398      77.559  72.277  39.253  0.00  0.00            
ATOM   5013  O   WAT X 399      13.060  57.997  34.890  0.00  0.00            
ATOM   5014  H1  WAT X 399      13.645  58.720  34.664  0.00  0.00            
ATOM   5015  H2  WAT X 399      12.204  58.410  35.010  0.00  0.00            
ATOM   5016  O   WAT X 400      38.609  34.992  35.135  0.00  0.00            
ATOM   5017  H1  WAT X 400      39.342  35.492  34.777  0.00  0.00            
ATOM   5018  H2  WAT X 400      37.860  35.585  35.069  0.00  0.00            
ATOM   5019  O   WAT X 401      65.363  65.436  18.276  0.00  0.00            
ATOM   5020  H1  WAT X 401      65.038  64.607  17.925  0.00  0.00            
ATOM   5021  H2  WAT X 401      66.101  65.188  18.833  0.00  0.00            
ATOM   5022  O   WAT X 402      27.585  51.928  27.237  0.00  0.00            
ATOM   5023  H1  WAT X 402      28.162  51.170  27.328  0.00  0.00            
ATOM   5024  H2  WAT X 402      28.164  52.683  27.343  0.00  0.00            
ATOM   5025  O   WAT X 403      80.046  44.686  51.294  0.00  0.00            
ATOM   5026  H1  WAT X 403      79.813  43.946  51.855  0.00  0.00            
ATOM   5027  H2  WAT X 403      79.601  45.435  51.690  0.00  0.00            
ATOM   5028  O   WAT X 404      91.313  15.814  40.623  0.00  0.00            
ATOM   5029  H1  WAT X 404      90.473  16.263  40.530  0.00  0.00            
ATOM   5030  H2  WAT X 404      91.497  15.468  39.749  0.00  0.00            
ATOM   5031  O   WAT X 405      13.765  72.776  34.805  0.00  0.00            
ATOM   5032  H1  WAT X 405      12.984  72.357  34.443  0.00  0.00            
ATOM   5033  H2  WAT X 405      13.720  73.678  34.487  0.00  0.00            
ATOM   5034  O   WAT X 406      38.798  30.275  34.818  0.00  0.00            
ATOM   5035  H1  WAT X 406      38.109  29.748  35.224  0.00  0.00            
ATOM   5036  H2  WAT X 406      38.410  31.145  34.724  0.00  0.00            
ATOM   5037  O   WAT X 407      81.126  33.661  29.020  0.00  0.00            
ATOM   5038  H1  WAT X 407      81.344  34.102  29.841  0.00  0.00            
ATOM   5039  H2  WAT X 407      80.657  34.321  28.510  0.00  0.00            
ATOM   5040  O   WAT X 408       8.392  15.071  69.290  0.00  0.00            
ATOM   5041  H1  WAT X 408       9.109  15.580  69.667  0.00  0.00            
ATOM   5042  H2  WAT X 408       8.811  14.275  68.961  0.00  0.00            
ATOM   5043  O   WAT X 409      91.862  54.667  56.322  0.00  0.00            
ATOM   5044  H1  WAT X 409      92.727  54.447  56.667  0.00  0.00            
ATOM   5045  H2  WAT X 409      91.344  53.873  56.451  0.00  0.00            
ATOM   5046  O   WAT X 410      22.989  74.030  16.326  0.00  0.00            
ATOM   5047  H1  WAT X 410      22.889  73.558  17.153  0.00  0.00            
ATOM   5048  H2  WAT X 410      22.187  74.547  16.247  0.00  0.00            
ATOM   5049  O   WAT X 411      93.917  60.282  16.138  0.00  0.00            
ATOM   5050  H1  WAT X 411      93.402  59.546  16.468  0.00  0.00            
ATOM   5051  H2  WAT X 411      93.787  60.975  16.785  0.00  0.00            
ATOM   5052  O   WAT X 412      36.517  41.774  21.893  0.00  0.00            
ATOM   5053  H1  WAT X 412      36.788  41.164  22.580  0.00  0.00            
ATOM   5054  H2  WAT X 412      36.883  41.406  21.088  0.00  0.00            
ATOM   5055  O   WAT X 413      81.719  74.862  73.015  0.00  0.00            
ATOM   5056  H1  WAT X 413      80.847  74.853  73.407  0.00  0.00            
ATOM   5057  H2  WAT X 413      81.727  74.105  72.429  0.00  0.00            
ATOM   5058  O   WAT X 414      78.595  31.440  57.634  0.00  0.00            
ATOM   5059  H1  WAT X 414      78.567  30.618  57.143  0.00  0.00            
ATOM   5060  H2  WAT X 414      79.485  31.479  57.984  0.00  0.00            
ATOM   5061  O   WAT X 415      18.942  74.873  11.173  0.00  0.00            
ATOM   5062  H1  WAT X 415      18.207  75.469  11.025  0.00  0.00
[truncated: 4,575,843 more chars]
